# Supplementary material for: Axonemal dynein contributions to flagellar beat types and waveforms
Source: bioRxiv. 2025 Nov 7:2025.11.06.687033. Preprint. [Version 1] doi: 10.1101/2025.11.06.687033 (PMC12637542; doi:10.1101/2025.11.06.687033)
Supplement: Supplement 6 [file media-6.xlsx]

## Sheet: 96nm repeat
		Top3																																							imputed Top3
Protein Name	L. mexicana Gene ID	Top3_IDAd_A	Top3_IDAd_B	Top3_IDAd_C	Top3_IDAg_A	Top3_IDAg_B	Top3_IDAg_C	Top3_parental1_A	Top3_parental1_B	Top3_parental1_C	Top3_ODAbeta_A	Top3_ODAbeta_B	Top3_ODAbeta_C	Top3_IDAc_A	Top3_IDAc_B	Top3_IDAc_C	Top3_ODAalpha_A	Top3_ODAalpha_B	Top3_ODAalpha_C	Top3_IDAe_A	Top3_IDAe_B	Top3_IDAe_C	Top3_IDAa_A	Top3_IDAa_B	Top3_IDAa_C	Top3_IDAalpha_A	Top3_IDAalpha_B	Top3_IDAalpha_C	Top3_parental1_D	Top3_parental1_E	Top3_parental1_F	Top3_IDAb_A	Top3_IDAb_B	Top3_IDAb_C	Top3_IDAbeta_A	Top3_IDAbeta_A	Top3_IDAbeta_A	Top3_parental2_A	Top3_parental2_B	Top3_parental2_C	iTop3_IDAd_A	iTop3_IDAd_B	iTop3_IDAd_C	iTop3_IDAg_A	iTop3_IDAg_B	iTop3_IDAg_C	iTop3_parental1_A	iTop3_parental1_B	iTop3_parental1_C
Tubulin
Alpha-tubulin	LmxM.13.0280	1.97041e+06	1.85071e+06	2.01952e+06	1.3207e+06	2.32569e+06	1.82174e+06	1.94317e+06	1.95739e+06	2.15622e+06	1.09237e+06	819256	1.17426e+06	980568	1.31221e+06	1.13924e+06	1.03059e+06	747151	1.31667e+06	1.76906e+06	2.08566e+06	1.77995e+06	794813	690245	791116	1.1899e+06	672715	1.31056e+06	1.61817e+06	1.53955e+06	1.57351e+06	1.12606e+06	1.36328e+06	1.47275e+06	980641	1.17415e+06	1.4206e+06	1.69516e+06	1.65859e+06	1.45392e+06	1.97041e+06	1.85071e+06	2.01952e+06	1.3207e+06	2.32569e+06	1.82174e+06	1.17192e+06	1.04956e+06	1.27882e+06
Beta-tubulin	LmxM.21.1860		155169	122469	217516	227299	214407	151642		147898	109084		95242			118120	133028		109543	172163		139750	91816.3	84346.6		137324	136566		136893		139400	87530.9	92176.8	86696.1	67275.7	66796.5	65766.3	83305.8	71222.5	71620.3	118563	155169	122502	217541	227322	214424	85738	85991.7	84384.4
Inner Junction
CFAP20	LmxM.21.0380	59200.8	42468.4	67707.5	78923.8	84451	76308.1	38683.9	37418.6	36523.3	34135.2	44172.5	42115.9	47016.3	44469.3	45489	52982.8	35805.3	45845.3	58471.1	55265.4	59701.8	41741.3	38084.1	34069.9	31825.6	34792.3	35246.7	47177.6	46033	41408.2	25677.8	32363.7	31808.5	29578.1	30297	34124.8	48392.4	39944	42382	59200.8	42468.4	67707.5	78923.8	84451	76308.1	45012.1	46810	40072.5
PACRGA	LmxM.25.2200	91232.3	71708.9	96662.3	138581	115454	121343	54986	59880.6	49226.4	57987.5	74201.1	65617	77510.7	76502.9	74014.7	80218.7	94395.2	74729	105422	91877.7	91672.7	70734.5	61036	51490.6	64252.7	63091.6	63060.6	75925.9	75025.2	68720.6	60999.6	64069	51452.1	69648.6	61524.7	48265.3	69613.5	58548	66587.1	91232.3	71708.9	96662.3	138581	115454	121343	82969.1	84410.2	74376.2
PACRGB	LmxM.34.4690	77214.8	57633.5	79539.4	112667	100377	104926	52059.7	50531.2	47281.6	52871.3	59622.8	61102.8	61650.5	65287.2	35504.1	70250.6	73549.5	61829.4	84421.9	78100.6	79071.8	51381	47602.7	45648.8	47588.6	48177.6	48040.1	63127.5	62129.4	48690.8	50898.7	48009.1	48050	47865.3	49698.7	43736	66817.9	56540.1	58458.1	77214.8	57633.5	79539.4	112667	100377	104926	45651.7	66704.5	52053.3
Microtubule inner proteins
CCDC81-like	LmxM.36.5110	26123.1	19863.1	26810.9	30978.6	28973.5	30235.3	14149.8	13753.1	12996.4	14664.6	18634.4	18562.6	18239.8	19045.6	18073.5	22137.2	15855.7	19776.6	26732.6	22945.5	23059	18232.8	12673.7	14252.9	14836	15822.8	15512.6	16676.9	18813.2	16175.2	17636.9	18812.9	15915.5	21363.1	17714.4	15750.7	22253	19596.4	19685.8	26123.1	19863.1	26810.9	30978.6	28973.5	30235.3	17501.2	20341.9	15083.3
CFAP21	LmxM.36.3330	46400.4	40636.9	48399.6	68641.8	56299.7	65147.2	30211.1	36089.7	26999.6	16616	34157.1	29546	23527.3	44112.2	24669.1	40659.9	27010.3	38104	55580.1	54048.7	52987.8	32565.5	18771.2	26926.9	16551.4	22842.3	16198.1	38433.3	33103.8	18028.7	37388.9	45100.4	13999.2	18095.6	15161.6	43423.2	61640.7	20336.5	54919.4	46400.4	40636.9	48399.6	68641.8	56299.7	65147.2	26775.2	26808.8	24202.3
CFAP45	LmxM.10.1150	47999.6	36964.7	48005	56998.7	61837.7	54430.1	31079.3	30950.1	31460	29918.6	32238.3	32659.1	35250.5	38177.9	22301.5	46683.3	29578.8	35493.6	49298.8	46868.7	45758.9	30398.8	29279.3	25374.5	33273.8	28699.4	28485.4	44487.3	39370	42321.5	26853.9	34606.8	29577.1	33828.3	32834.9	24890	37545.3	33622.2	33614.2	47999.6	36964.7	48005	56998.7	61837.7	54430.1	39035.4	33994.2	23786.4
CFAP52	LmxM.28.1110	120791	84560.4	119981	152573	138637	137664	69788.5	74139.2	65974.2	60245.2	82978.2	80695	92248	99375.3	95380.5	103571	53517.6	90348.8	133825	113023	117972	78630.8	55528.6	65508.3	69907.9	70714	71213.3	93298.6	95546	86515.5	68257.7	71040.8	63959.4	61786.6	64430.9	62023.1	91962	78809	80283.1	120791	84560.4	119981	152573	138637	137664	46220.3	80731.5	64302.2
CFAP53	LmxM.23.1450	24802.7	18299.8	30970.9	40657.4	36169.4	37735.9	20805.2	20514	16076.2	17583.4	17002.5	20615.7	17643.9	22468.7	17273.7	20481.1	16245.2	21568.8	24424.3	24197.9	23493	15943.7	18155.9	16468	14275.4	13811.6	16918.1	24880.6	19451.3	17104.7	11496.6	8030.21	12938.7	12788.6	7905.46	12621	20313.4	16927.5	15696.6	24802.7	18299.8	30970.9	40657.4	36169.4	37735.9	18445.4	24250	20757.6
CFAP67A	LmxM.33.2980	35378.5	25835.6	36866	48780.3	42586	45207.3	21841.4	22361.6	20163.2	21709.1	17422.6	23543.2	25769.9	27564.1	17714.5	26740.9	27367.8	23229.5	35809.3	30635.1	31371.6	19214.7	18278.8	17218	19229.1	19901.7	19896.4	26392.3	26664.1	24694.7	21075.1	21400	19036	20759.2	19605.1	17571.7	25943.6	22064.6	21529.2	35378.5	25835.6	36866	48780.3	42586	45207.3	28863.1	30407.6	26471.9
CFAP67B	LmxM.34.3870	37110.2	27479.3	39001.5	50931.6	43384.7	47186.7	23828.7	23568.5	22032.5	24807.5	28700.1	29604.5	34016.6	34284.8	30823.9	34241.4	33497.6	29247.2	41271.9	36219.8	35753.4	28935.9	26293.1	23601.4	22177	22555.1	23014.8	30570	30897.9	28488.2	18782.5	19718.8	17908.6	21549.3	19308.8	16445.8	24660.8	21041.8	21486.2	37110.2	27479.3	39001.5	50931.6	43384.7	47186.7	33864.4	33875.6	30355.6
CFAP106A	LmxM.24.0100	74755.5	54229.1	77062.2	109866	87708.3	98011.8	44470.5	46833.7	40156.4	52243.9	61088.2	56164.6	64339.7	65856.7	60527.4	63718.8	77518	61192.9	87278.5	69960.4	75900.8	59396.4	51060.9	46868	49359.8	48605.3	47014.6	62070.6	62680.8	52816.9	49214.5	48113.1	38509.2	57066.7	46460.9	38013.4	59555.5	54294.9	53354.9	74755.5	54229.1	77062.2	109866	87708.3	98011.8	71443.7	68335.5	61594
CFAP106B	LmxM.20.0270	39321.3	28987.2	39329.6	55097.5	43998.5	49718.7	22998.7	22034.9	21714.9	25782.7	27909.2	29386.2	30998.8	30998.1	32554.5	33004	39155.5	27093.1	33879.2	33872.6	36894.8	30840.6	26721.7	25307.2	25212.8	22559.6	26347.2	31922.9	35291.2	27134	24081.6	23039.1	20194.4	26309.1	23408	18501.5	28523.5	24796.8	24050.3	39321.3	28987.2	39329.6	55097.5	43998.5	49718.7	34342.9	36793	29755.5
CFAP107	LmxM.33.1420	27997.5	20220.5	28318.5	41948.6	31435.5	36852.5	16297	16534.6	15154.1	18177.1	21680	18567.7	24914.9	22348.2	20895.9	20583.2	25909.9	18152.7	30873	23628.5	26420	18946.7	18357.9	14447.7	17000.9	17212.8	15741.4	23162.6	21465.5	18235.2	15362.4	15220.7	12706.3	18368.7	14946.5	12346.7	20212.1	17581.3	17697.2	27997.5	20220.5	28318.5	41948.6	31435.5	36852.5	28366.4	26853	24002
CFAP115	LmxM.11.0810	53246.6	32289.2	54804.7	88765.3	66017	76056.6	34490.7	39818.4	33095.2	33191.3	51033.2	44537.8	48912.3	56343.8	55402.4	54548.5	42049.3	49038.2	65899	54423.9	54901.4	43793.5	41115	37198.8	36225.6	35752.8	35395.4	48858.2	47750	32384.5	37384.2	39799.5	34405.4	39637.5	36368.7	33763.3	43424.6	37829.9	37031.7	53246.6	32289.2	54804.7	88765.3	66017	76056.6	49378.1	53748.2	33738.9
CFAP127	LmxM.29.3170	29437.9	21276.3	30509.9	43418.4	33202.3	37740.4	15880	17567.5	15361.7	18847.3	23241.2	21584.6	26861.8	26477.5	24924.7	24509.5	23989	22233.2	34791.9	29204	28624.6	21895.2	17653.4	17913	19371.9	19133	19183.3	24923.8	25245.2	20895	17940	19210.6	17822.2	19986.4	17215.8	16475.7	24573.1	22070.1	21219.4	29437.9	21276.3	30509.9	43418.4	33202.3	37740.4	27058.4	24431.4	23282.6
CFAP141	LmxM.03.0140	16867.6	12421.6	16695.5	20865.3	19093.8	20312.3	9616.42	10563.9	9336.2	6506.19	12692.7	12549.8	14709.8	14721	8719.8	10562.7	8412.28	11628.6	15043.9	15105.8	15833.4	10608.3	7802.71	9050.26	9957.61	10528.5	11011.9	14679.6	14637	11602.5	10520.4	10058.2	9984.39	10276.8	8945.51	8751.22	13443	11458.2	10795.5	16867.6	12421.6	16695.5	20865.3	19093.8	20312.3	11440.4	13239.3	8615.16
CFAP143	LmxM.04.0800	38410.1	29094.1	38642.6	53901.2	41979.2	48493.5	22823.8	24494.3	21712.9	22262.8	30395.9	29508.5	35021	34985.5	18744.8	33334.1	37060	30906.4	42453.5	38373.2	38874.2	29542.6	21467.9	22884.8	24230.9	22961.4	26361	34872.9	35293.5	23882.7	22132.4	22387	41416.9	25100.6	21587.8	39050.4	63617.4	52980.9	38997.6	38410.1	29094.1	38642.6	53901.2	41979.2	48493.5	37115.4	34203	31198.6
CFAP161	LmxM.31.2010	15966.8	12359.2	16970.3	23453.5	19327	21511.6	8891.43	9737.09	8395.44	10089.6	13349.5	11475	14190.8	14209.1	13971.9	14711.5	18243.1	13250.9	19184.6	15093.6	15109.1	14228.2	12134.1	10562.4	10445.9	10008.3	10055.8	12579.1	12545.9	9715.48	9619.1	9848.91	8002.46	12939.4	10004.9	8111.7	11876.1	10605.8	10540.3	15966.8	12359.2	16970.3	23453.5	19327	21511.6	15522.1	15034.4	13402.7
CFAP210	LmxM.13.1110	28434.4	20849.6	29712.2	42250.7	33382.7	37141	18428.6	18577.2	16052.5	19344.5	23399.8	21346.4	26005.1	26124.8	25449.5	28619.4	24136.3	23056.8	32628.9	29483.1	30345.4	21404.9	18305.2	17563.7	17294.4	17971.3	18980.4	25135.8	24770.3	16474.7	20361.9	21120.5	19625.5	22712.8	19183.3	17850.9	27071.7	22652.7	23146.1	28434.4	20849.6	29712.2	42250.7	33382.7	37141	23023.6	25761.7	22344.5
RIB43	LmxM.10.1190	37351.6	28026.8	38446.7	64148.3	47962.4	52596.2	20892.9	26614.2	19835.3	20824.3	28200.9	25393	30687.8	29079.7	28892.5	33342.8	36307.8	28936.3	39130.3	35138.1	33211	28867.2	25046.3	22355.5	19237.4	21632.5	21836.7	29109.8	28590.8	19731.8	24163.6	25276.6	21329.7	24696.9	23481.8	22919.5	33877.5	27708.5	28659.2	37351.6	28026.8	38446.7	64148.3	47962.4	52596.2	34114	33749.3	29942.8
RIB72A	LmxM.27.0870	121569	88473.3	126796	146136	146066	145217	75793.3	75000.2	72255.4	73091.8	86178.5	88011.5	94673.3	105598	72725.2	96893.6	98367.3	85738.6	137719	124327	126619	79759.5	67368.6	62896.6	71415.6	71744.3	70206	96901.1	99330.4	77098.6	74300.5	76692.5	71635.3	70690.7	62354.9	64519.2	103849	88266.8	87918.7	121569	88473.3	126796	146136	146066	145217	92976.9	107009	88329.1
RIB72B	LmxM.25.1460	40300.6	30894	42571.1	56160.8	45324.2	51590.6	24067.4	24051	23533.2	27600.5	29490.4	27878.9	32751.2	34084.1	32251.5	35053	19779	31040.7	41793.5	35632.8	36027.7	32664.6	28507.2	25387.5	21073.3	22921.1	22869.9	30030.1	30033	29252	21401.5	22633.7	19282.4	22199.6	19488.1	17812.9	24126	21351.8	21490.2	40300.6	30894	42571.1	56160.8	45324.2	51590.6	39073.2	36180.2	33169.5
RIB72C	LmxM.36.6380	29627	21087.6	29909.5	37969	37562.8	38562.7	17368.6	19795.6	13691.4	20773.7	21745	24242.6	27518.2	28327.3	28752.2	30152.3	33233.5	27474.4	32538.3	32482.5	33830.6	27362.7	23878	17804.2	20362.7	20863.2	20566.5	21604.6	27113.9	16571.3	20312.3	21068.2	17580.6	21647.1	19750.7	17667.7	25926.9	21718.8	21971	29627	21087.6	29909.5	37969	37562.8	38562.7	26364.5	25897.5	23935.8
RIB72D	LmxM.08.1120	49147.5	36510.1	51128.2	66718.9	56944.4	60990.9	30861.5	32255.1	29413.6	32957.8	38283.8	36194.2	41665.1	43580.2	41110.7	44693.4	47748.5	37797.9	54241.1	46738.1	47832.9	35836	33896.9	31883.3	29429.9	29822.9	28651.7	40039.4	40368.1	34099.4	92983.6	102083	15864.1	84564.3	80577.7	86314.6	104477	94017.6	92502.7	49147.5	36510.1	51128.2	66718.9	56944.4	60990.9	41597.7	41557.8	36504.1
Newly identified MIPs
DMIP1	LmxM.24.1980	211124	150294	220712	287616	250857	261529	123415	129301	117329	139549	160218	149344	173160	175912	172260	169264	174465	146840	237026	203555	198033	146675	120944	109515	141496	140306	138931	174854	176859	149080	132351	133314	117013	136557	114110	101129	158848	140071	139999	211124	150294	220712	287616	250857	261529	168155	167831	152652
DMIP2	LmxM.28.1180	45471.6	35579.2	43557.3	63485.1	56196.3	57521.5	32375.3	33307.4	31615.7	27772	34649.8	35766.1	39148.9	43468.7	42788	42843.6	20714.3	40638.2	55234.3	51191.5	52564.1	34714.2	30536.4	30996.6	29290.8	30467.3	29053.7	42627.2	42988.3	27506.4	27468.9	30392.2	29846.6	30533.7	28014.6	29849.6	45420.4	38973.7	37652.7	45471.6	35579.2	43557.3	63485.1	56196.3	57521.5	35048.6	36718.3	33087.9
DMIP3	LmxM.15.0590	31112.9	20999.2	30787	45139.3	35141	40780.2	17409.4	18040.3	16192.9	19021.6	23507.5	20562.4	24928.5	25238.5	23917.1	24428.9	25004	21327.2	28211	23646.9	24240.6	20664.3	16577	16075.6	17226	18867	18275.8	24073	25267.1	19316.1	20164.2	22220.3	19576.4	22281.8	18810.8	17865.6	23099.2	20969.3	20395.8	31112.9	20999.2	30787	45139.3	35141	40780.2	27495.6	27511.2	23880.1
DMIP4	LmxM.30.1680	51522.9	36859.6	52988.1	69702	66966.7	72034.7	27454.6	39196.2	26343.9	27744.3	41744.9	37245.6	38109.7	35908.7	35494.5	48321.8	56344.4	50143	50264.7	52476.1	50784.8	40646.4	36789.9	32627.3	30166.1	30575.7	28960.5	36712.5	36025.7	27114.5	26793.7	25548.3	23840.8	29716.7	24317.6	24990.4	34425.6	28605.2	28510.2	51522.9	36859.6	52988.1	69702	66966.7	72034.7	42625.1	40861.8	38465
DMIP5	LmxM.30.1670	79334.8	57215.4	81449.8	107050	93701.2	93863.1	48603.8	44934	43881.9	58087.6	67119.1	63909	65018.7	51898.8	63562.5	74227.1	82320	66273	92026.7	76922.1	82106.7	61711.2	57811.1	49826.2	56803.4	58436.8	59302.8	74255.6	73068.1	60633	50698.9	54024.6	49098.6	60977.7	51766.8	43299.1	60814.2	58988	59990.9	79334.8	57215.4	81449.8	107050	93701.2	93863.1	73335.5	70773.3	64742.3
DMIP6	LmxM.24.0160	59909.4	43721.5	63154.4	75620.1	74811	78806.7	34259.6	38498.9	33292.2	32461.7	41770.1	46646.2	46500	50812.7	52645.4	59383.1	50267.2	55807.8	68923.4	62054.1	64181.8	42825.9	44198.2	40691.4	38926.8	38650.1	35225	51409.5	53715	32488.8	41384	43324.7	37902.5	45997.6	42845	38544.2	56232.5	47211	45646	59909.4	43721.5	63154.4	75620.1	74811	78806.7	45648.5	53053.5	38336.8
DMIP7	LmxM.06.0270	72045.4	53771.3	73810.1	97871.9	86235.4	91494	42849.5	44699.9	38835.8	40519.7	51906.4	53275.9	58546	60451.3	57894.6	59923.8	65751.9	57699.2	81514.8	72889.8	73897.3	50219.7	48354.1	44845.2	39305.9	44437.8	43507.4	57612.4	59401.4	44420.3	50436.2	47025.1	38752.5	57771.5	47580.1	41963.9	63211.9	53486.7	54781	72045.4	53771.3	73810.1	97871.9	86235.4	91494	56393.8	57979.7	51454.9
DMIP8	LmxM.32.2240	24879.2	10270.2	25835.7	20733.3	31438.7	31367.5	16267.2	10580.5	15370.6	11169.4	14966.5	16209.3	16556	19401.4	11836.3	19508.6	11661.3	19837.9	16737.6	26784.7	26171.8	13954.1	7689.8	12843.4	9350.25	13007.6	12894.9	13191.6	20803.9	13800.2	8158.04	11101	14455	9559.69	9150.13	13493.9	18786.9	16990.6	15043.1	24879.2	10289.6	25835.7	20757.4	31438.7	31367.5	10899.5	17157.9	13327.5
DMIP9	LmxM.14.1020	49777	30491	52439.4	41804.9	46186.1	48805.6	33317	26222.7	20103.6	11170.4	30379.9	19895.5	19237.2	32182.5	32838.4	22505.5	20520.4	18579.8	31338.1	32049.5	36268.5	13925.9	13794.4	15505.9	17648.2	30999.7	31535.4	31299.6	25167.1	32124.2	16792.9	18038.8	15188.8	20267.9	17225.3	13482.6	21192	18407.1	17822.3	49777	30491	52439.4	41804.9	46186.1	48805.6	30276.3	24541.9	31412.7
DMIP10	LmxM.36.2400	34804	25454.4	38180.8	53557	42415	45107.3	19522.7	21795.8	17438.1	20523.8	25505.4	24395.9	27623.7	29006.3	28404.1	29423	30719.8	24062.9	38106	31688.1	33178	21692.2	18857.8	17448.3	19170.6	20142.7	20056.7	24333.1	24067.2	21711.9	17095.3	18519.8	16410.3	16840.1	17063.3	17007.5	23883.7	18738	18371.5	34804	25454.4	38180.8	53557	42415	45107.3	28881.5	29210.9	26492.9
DMIP11	LmxM.16.1200	28167	17393.8	27072.8	41026.4	34301.8	36886.5	16924.6	16809.1	14717.9	17691.7	23667.5	21293	26452.1	28268.8	27830.3	26347.9	25581.5	25356.1	38478.6	28334.7	30792.9	24259.2	20653.3	20010.6	20600.5	19760.4	20192.4	25360.8	25377.3	18455.4	21641.2	19375	16471.2	24192.4	20247.1	17331.2	25136.2	22757.4	22274.3	28167	17393.8	27072.8	41026.4	34301.8	36886.5	17853.2	22932.8	19875.8
DMIP12	LmxM.32.0110	62464.6	25681.2	65070.7	74580.9	61673.4	69619.6	45889.2	42813.4	44808.3	38095.4	43720.1	39080.2	47611.1	50488.3	36680.5	46603.4	46608.8	40600.1	60175.8	58428.8	58539.9	36820.7	34574.5	33165.1	40065.7	42699.6	42212.8	46917.3	48866.1	42965	37626.4	37250.3	30637.4	37920.9	19446	32051.5	45425.2	42973	38125.7	62464.6	25707.5	65070.7	74580.9	61673.4	69619.6	51808.1	38367.4	43418.3
DMIP13	LmxM.24.1990	30566.4	20399.3	32176.6	42965.2	33393.8	36927.8	16881.6	15854.7	15854.7	18759.2	23243.4	20925.7	24915.9	24814.3	23571.7	27596.8	31821.3	21759.9	33101.1	26633.8	28421.8	22532.3	20814.9	15682.6	20528.4	19946.1	20114.5	26536.5	26852.1	22184.1	18529	17766.8	15246.3	22886.9	18781.7	14957.9	21918.3	19550.6	19767.2	30566.4	20399.3	32176.6	42965.2	33393.8	36927.8	31292.6	28594.8	25597.6
DMIP14	LmxM.15.1340	28653.7	21580.2	30265	44934.2	33591.7	38792.7	17723.8	16719.8	16311.1	18413.3	23852.6	23537.8	26610.1	28100.6	27305.2	24616.1	33536.3	24515.8	37346.5	28516.5	27042.3	20955.5	23939.7	19097.4	19475.4	18761.3	18249.1	23871.6	22834.5	20024.5	13777.9	15421.9	14312.5	15370.4	14725.5	14249.7	20344	16915	17205.1	28653.7	21580.2	30265	44934.2	33591.7	38792.7	26300.1	25578.8	22901.4
DMIP15	LmxM.36.4910	120696	70774.1	128125	152821	143554	126096	67186.4	83614.4	72254.1	59800	62068.7	87948	74145.7	83180.8	85894.9	90067.6	90432.4	101110	98583	110190	116715	81735.5	73657.2	64382.8	47745.4	62577.1	62422.4	87503.5	81831.9	66938.3	61156.2	87759.2	88773.6	89608.1	79499.5	88018.4	110070	101825	93013	120696	70774.1	128125	152821	143554	126096	80117.2	95893.5	88558.5
DMIP16	LmxM.25.0600	27853.2	17736.2	25962.7	31927.1	31891.8	27925	18224.3	15015	16043.2	16626.7	19013.9	19803.9	24575.4	25185.1	25043.2	22423.3	17226	20450.4	31916.1	25362.9	29223.8	20320	15819.7	15527.7	16570.8	16545.7	18761.8	28832.6	27689.8	21286.6	22356.6	17911.3	13163.2	23719	19490.8	14819.7	22583.6	21761.3	20755.2	27853.2	17736.2	25962.7	31927.1	31891.8	27925	18391	23764.8	17636.5
DMIP17	LmxM.06.0220	40585.9	28355.7	43711	63296.1	51313.9	54388.5	27711.2	30745.1	25166.7	25888.6	33533.5	31855.5	36097.2	38061	25752.8	37124.7	30280.5	34749	50614.7	41416	41363.3	34037.8	30375.5	26105.5	27502.9	28302.8	27608.4	35402.2	34999.4	21584.6	27825.6	26831.8	20659.4	28824	24207.1	21641	28547.2	23417.6	24357.2	40585.9	28355.7	43711	63296.1	51313.9	54388.5	39186.4	37535.6	34090.7
DMIP18	LmxM.29.1240	28951.7	21383.3	30825.3	30519.3	36193.9	36294.3	16351.9	17877.6	15378.2	16700.8	22125.2	22021.8	25333.1	27295.9	25818	26588.6	27292.7	23021.8	35148.2	29387.5	29314.3	19311.1	20279.7	18524.4	19245.2	18602.4	19051.1	23601.1	24320.8	18919.9	20090.8	19533.4	16607.9	20122.7	17993.5	16020.2	23738.2	19999.7	19968.5	28951.7	21383.3	30825.3	30519.3	36193.9	36294.3	9694.59	24375.2	18838.5
DMIP19	LmxM.28.0740	37168.9	27247	37841.1	55205.9	42860.6	48246.2	22342.8	23699.8	20424.1	26758.3	31331.8	29493.4	33581.2	33412.5	31728.2	33463	39686.3	31088.7	42831.4	35356	37399.7	30942.8	27435.8	24465.4	23579.6	23895.5	23217.5	28270.5	28876.5	24807.9	25633.9	24851.4	20593.5	30100.6	24077.6	20831.4	31690.6	26511.5	27013	37168.9	27247	37841.1	55205.9	42860.6	48246.2	37643.5	34402.8	30769.6
DMIP20	LmxM.33.2950	37222.8	28244.1	38781.3	43196.6	44283.1	43578.4	24101.4	23429.8	22893.9	21300.2	28746.2	28601.8	28383.5	30719.4	30972.9	32791.3	30748.5	30093.6	43169.6	37995.7	38996.9	24640.9	22341.5	23000	21415.4	22026.8	20047.8	28173.8	28375	25712.1	22455.4	24221.5	22283.4	27426.9	24450.9	21543.5	32374.6	27874.5	26753.1	37222.8	28244.1	38781.3	43196.6	44283.1	43578.4	23269.6	27914.1	23796.7
DMIP21	LmxM.19.0340	55444.1	38399.5	57436.2	50477.7	66035.6	69723.4	34329.2	34003.5	29422.3	35288.8	47152.5	40634.9	44089.2	50102.9	46752.8	51195.5	52811.7	43807.2	64526.6	50981.8	54145.1	41168.4	39155.2	34049.4	36500.7	36797.9	35288	44261.2	32057.6	37584.1	33787.6	32276.5	26765	35889.9	31015.5	24639.7	37894.8	33836.4	32975	55444.1	38399.5	57436.2	50526.9	66035.6	69723.4	40631.3	46045.8	40813.3
DMIP22	LmxM.31.0350	192123	135913	199978	215976	219270	225424	95266.9	97730.8	90910	120402	146640	145789	122142	135942	131724	171908	111239	152070	216604	181939	189371	125713	79741.6	108322	131277	126523	124880	142534	143992	124437	136283	136384	120553	146498	141640	125209	178324	153197	142654	192123	135913	199978	215976	219270	225424	118504	142018	119639
DMIP23	LmxM.36.3120	35703.2	24102.3	36141.8	52998.3	42813.2	46914.1	21878.7	21087	21175.7	24374.8	28565.7	26185.4	31448.2	33659.2	33117.2	32192	35632.7	28763.2	45245.7	36285	38848.6	28015	25702.6	24237.5	21911.9	22764.2	21421.8	27865.7	27529.2	25706.4	21137.2	22718.2	19074.3	24684.7	20940.1	18474.3	26570.3	25395.7	23824.8	35703.2	24102.3	36141.8	52998.3	42813.2	46914.1	35647.6	34716.2	29336.3
DMIP24	LmxM.31.0360	137670	96395.6	136216	173197	154354	158149	83137.5	80653.7	78536.1	89383.6	106078	99117.5	100425	101384	99919.7	118727	83248	103035	148471	136051	135195	91837.1	82991.9	74283.1	87304.2	87928.7	90163.2	119331	121187	77458.3	100388	100982	95208.6	102150	99644.7	91778.8	134919	116613	111303	137670	96395.6	136216	173197	154354	158149	99951.3	108218	92606.7
DMIP25	LmxM.05.0370	18557.9	13567.6	20051.4	23520.9	20724.8	21138.7	13125.7	13162.8	11821.1	11553.8	13951	15296.1	14454.6	17806.4	17895.1	17636.4	14765.8	18082.3	24298.6	22955.5	24509.3	13793.9	10534.6	11867.6	12511.5	12681.9	11776.1	17902.4	18039.4	11690.3	12094	12660.2	12962.2	14546.7	12851.5	12642.4	17347.2	15620.7	14589.2	18557.9	13567.6	20051.4	23520.9	20724.8	21138.7	12446	14378.8	12764.5
DMIP26	LmxM.36.2550	44043	31470.9	41601.3	40171.9	53202.5	49227.5	24320.2	27847.1	23532.6	21807.8	30003	31899.9	32194.3	38446.6	37719.3	33385	26501.4	33734.9	51552.4	42551.6	43380.3	24835.7	26810.1	25466	27932.8	27172.2	26997.5	36840.8	36156.7	27042.7	26548.3	24734.4	19470.9	27888.1	24035.9	20034.5	31645.9	27334.2	26504.3	44043	31470.9	41601.3	40171.9	53202.5	49227.5	20683.1	35270.3	24696.9
DMIP27	LmxM.11.0740	25057	18783.7	23296.9	28180.4	29282.7	29685.6	18471.5	18588.5	19295.9	13070.8	18003.6	18131	20942.4	22573.6	23607	20348.8	13742.7	21730.3	28573.5	27712.8	27445.3	16628.6	13142.4	15054.4	17059.6	16365.2	15462.8	23697.3	22805.5	15364.1	14821.7	7519.92	13466	13302.1	11687.6	12863.7	20488	18449.8	17293.2	25057	18783.7	23296.9	28180.4	29282.7	29685.6	15040.6	17939.8	13420.6
TbMIP23	LmxM.23.0320							233.553			267.09	676.527	651.99				197.149		640.352				221.675	175.293	584.953	305.35	665.325	262.674	250.179												71.6806	130.355	68.7187	51.1347	83.6305	54.0497	61.4546	60.5351	59.813
External MAPs
ArcMAP1	LmxM.36.1290	9526.16	7972.38	10766.5	9977.9	10348.5	9772.24	2525.4	2928.72	2394.52	6229.51	6708.76	4885.76	9624.24	9874.14	8626.27	5503.4	4248.27	4552.65	7923.88	7917.44	7818.53	4959.18	3674.18	3967.96	6516.76	6671.59	7099.39	9340.26	9284.17	5746.76	10815.2	12588.5	11127.2	2356.15	2319.7		6618.91	6394.55	6573.39	9526.16	7972.38	10766.5	9977.9	10348.5	9772.24	6839.5	7762.28	6948.09
ArcMAP2	LmxM.33.3710	24315.1	18208.1	26475.8	34838.6	28126.2	31679.9	10536.1	14106.3	12203.4	14946.4	15453.1	14861.4	18023.3	18417.1	16898.2	18043	20494.6	14627.6	12874.4	14042.1	14384.1	17426.6	12951.4	12852	15189.5	15220.6	15374	17183	16614.1	13270.3	14330.8	14580.9	13104.2	12534.6	10701.3	12546.2	12265.5	10507.3	9978.96	24315.1	18208.1	26475.8	34838.6	28126.2	31679.9	24360.3	22520.6	20859.8
ArcMAP3	LmxM.36.5290	34652.8	27857.1	37605.6	50634.7	41080.6	46781.8	19334.2	19645.9	18148	18709.4	23674.8	20521.9	26915.7	26145.9	25983.3	23092.2	20966.9	19814.6	31143.3	28730.5	28884.7	20938	14686.5	15603.8	19646.8	21129.2	20587.3	24299.3	24849.7	21822.7	18694.2	18249.6	19285	16948.1	14560.7	14606	22367.2	19256.7	18963.3	34652.8	27857.1	37605.6	50634.7	41080.6	46781.8	28847	29962	24041.6
ArcMAP4	LmxM.08_29.1030	34030.5	27964.8	35535.8	36119.2	34639.6	35665.5	8853.79	12827.2	12084.7	27279.3	20941.4	19861.4	31816.6	30807.1	27565.4	12732.7	11026.6	12139.5	25851.8	19965.2	20127.2	13018.5	13309.4	7282.29	18205.2	28970.6	24634.4	31049.2	28887.5	25934.6	23384.7	28534	25815.3	9619.79	9411.68	6248.92	16688	16883.8	15956.7	34030.5	27964.8	35535.8	36119.2	34639.6	35665.5	28441.2	32564.6	26858.5
CCDC39	LmxM.30.0230	45591.7	30136.7	14022.6	44857.9	47007.2	46025.4	7489.02	8197.88	6562.23	7560.89	25400.9	9679.39	31442	30710.3	33825.8	27163	17788.3	32603.7	15100.6	52214	47604.9	20221.7	13730.3	20047.3	18688.5	8231.51	8526.76	36059.1	10976.3	8796.96	19204.3	20728.6	31066.2	21226.7	19817.9	32763.3	8810.26	37747.3	33672.3	45591.7	30136.7	14022.6	44857.9	47007.2	46025.4	15276.7	23130.2	18526.8
CCDC40	LmxM.32.0590	14948.9	12237.2	16881.6	19964.8	18215.2	19520.8	11371.8	13328.9	11536.8	12980.4	15717.9	12997.9	16260.8	14202.7	13709.6	17295	21117.2	13487.1	18170.4	15327.7	15589	16208.1	20730.4	12537.6	14854.1	12818.2	15063	18445.1	18878.7	18881.8	12873.3	13026.6	11755.5	12611.3	13327.8	11262.2	16416.5	14142.4	14207.3	14948.9	12237.2	16881.6	19964.8	18215.2	19520.8	20008.6	18108.4	16850
CFAP96	LmxM.09.0210	68226.4	47390.4	73128.7	89863.8	81701.2	81913.5	30136	34182.7	26971.1	30212.9	43430.1	42507.9	43493.9	49091.9	47577.9	50388.7	34717.6	41204.7	46943.1	40476.5	39313.4	29114.8	28553.2	31642.9	41064.1	38694	38382.4	46949.1	47019.7	37571.2	43447.2	45920.8	39433	28326.1	24283.3	21895.4	33717.2	30665.1	29830.7	68226.4	47390.4	73128.7	89863.8	81701.2	81913.5	34407.2	49968.9	36671.5
CFAP97	LmxM.30.0890	5185.05	3747.2	12709.9	15139.9	20357.2	14361.6	12337.7	4094.92	14950.4	8134.26	11398.4	9931.19	2741.31	2955.71	3141.12	9494.03	2055.34		3847.05	21887.8	3602.6	2264.81	1786.26		2965.08	3026.08	15545.4	2862.99	19477.4	3275.77	9758.54	11450	15473.7	3570.1	2704.83	2853.75	2399.03	2089.36	2327.36	5185.05	3747.2	12709.9	15139.9	20357.2	14361.6	6838.6	9730.55	8764.91
DMAP1	LmxM.28.1860	28876.2	22707.2	31973.8	50065.5	34702.4	42507.4	16782.5	17643.8	15310.5	22457.7	26553.1	24105.7	30175.2	31023.5	28112.5	22818.7	29833.4	20899.1	33726.8	23988.7	26224.6	25718.5	22216.2	20242.7	21738.7	21756	21018.7	26442.7	26336	23271.4	19102.9	20754.1	18831.6	23521.3	19722.8	17941	24664.6	22649.1	21570	28876.2	22707.2	31973.8	50065.5	34702.4	42507.4	36898.7	34151.3	30317.5
DMAP2	LmxM.08_29.2560	23838.7	17527.1	25233.4	34962.8	27692.6	30976.8	14454.7	15203.1	14170.5	12913	16635.2	16539.6	17407.5	20196.3	19549.4	20389.8	16560.8	17645.3	26462.3	23783.9	24267.7	15070.1	12301.6	11957.6	14365.7	14928.2	13723	21200.6	21056.5	11868.9	14083.3	14824.3	13239.1	15585	14139.4	12175.9	17881.8	15537.9	15271.9	23838.7	17527.1	25233.4	34962.8	27692.6	30976.8	17759.3	18511.8	16195
DMAP3	LmxM.19.0500	3311.89	4217.86	3517.56	7734.98	6760.24	7106.26	4706.52	4546.88	4272.78	6751.71	6924.98	6738.54	5424.04	5786.43	3395.11	5933.64	6104.12	5298.55	8733.78	7178.49	7278.08	5263.88	2469.23	4376.47	6503.65	3662.54	7219.05	7404.89	7141.53	5434.09	5989.37	5961.69	5846.29	5629.96	5049.39	4674.07	6247.38	6177.74	3949.04	3333.25	4217.86	3539.01	7734.98	6760.24	7106.26	7925.78	7472.29	7213.53
DMAP4	LmxM.36.0490	4022.46	3714.87	2980.62	4734.79	7780.82	8312.27	4704.97	3517.33	3303.35	2964.27	3786.37	3438.46		2657.1	3135.38	3798.14	2998.47	4271.16	2410.96	3554.3	1575.94	3471.82	2465.45	2285.9	3078.85	2141.29	2689.43	2943.18	4984.33	4093.02	6781.48	5226.62	1931.98	2214.89	1996.05	2187.27		1071.63		4064.88	3743.96	2992.3	4764.25	7780.82	8312.27	2870.77	2700.69	3813.85
DMAP5	LmxM.34.3925	15715.1	10884.7	16369.1	23271	125571	113592	8876.79	9652.63	8371.38	9270.92	10952.4	10212.4	77608	13019.7	11918.5	12714.5	12613.8	10346.1	15999.1	13627.9	100115	54948	52642.7	8506.09	8854.9	8567.87	8869.07	12043	81510.2	10414.6	14461	15122.4	13914.7	16898.7	15429.2	12116	18785.8	17092.9	17225.2	15749.5	10921.7	16392.9	23281.5	125571	113592	72158.5	14759.1	12858.5
DMAP6	LmxM.26.2250	27215	6117.4	27700.1	14290.5	28696.2	14213	18210.7	19881.1	17445	8910.56	10764.6	9156.68	9531.28	22045.7	19501.6	9835.36	11824.9	7580.38	28652.3	8729.89	28231.9	8627.98	7102.01	5569.64	7614.61	8745.61	8873.57	12752.6	12822.1	21219.3	11409.5	11360.8	11214.1	10337.9	7756.22	5938.51	11188.3	10706.5	12383.4	27215	6133.6	27700.1	14320.9	28696.2	14232.6	19496	22198.7	18351.2
DMAP7	LmxM.34.0430	21155	15208.3	22448.2	23216.2	25672.7	26969	11608.3	11732.7	10314	14092.1	16483.3	15244.2	20577.9	20536.5	20019.8	15413.2	6490.92	12499.8	25071	20267.3	20468.2	14370.5	11206.1	9301.05	15359.5	15321.9	15191.4	20401.8	21139.2	14606.1	11273.8	10053.4	98142.2	5544.01	9321.99	69697.8	110767	114994	6705.36	21155	15208.3	22448.2	23216.2	25672.7	26969	15040.3	18046.1	14227.2
IJAP1	LmxM.14.1220	17278.3	12118.2	17936.7	45492.7	35266.1	39599.2	20485.9	21470.8	18944.8	24450.2	29140.6	26592.9	27757.1	28523.5	28126.4	31958.6	35394.6	25685.2	36411.6	29391.7	30564.4	25340.6	23383.6	20573	24103.6	24448.8	24379	32174.4	32644.3	29171.5	20279.5	18596.9	38803.8	16354.9	17315.6	39466	32695.1	35435.9	36104.6	17278.3	12118.2	17936.7	45492.7	35266.1	39599.2	37867.8	35183.5	30972.6
IJAP2	LmxM.32.2640	7319.7	5722.49	8094.31	18715.2	14940.2	16219.3	8665.59	9366.23	7979.84	9320.86	10906.4	9714.15	10275.7	10924.3	10754.4	12655.9	14383.1	11087	13909.8	12411.3	12574.9	11048.8	9907.23	8772.15	9687.32	9121.08	9100.84	11006.6	11700.9	7813.71	9855.26	9720.62	8608.33	11132.1	9234.06	8387.96	11719.4	9949.56	10611.8	7319.7	5722.49	8094.31	18715.2	14940.2	16219.3	12754.6	12676	11569.1
IJAP3	LmxM.13.0850	28167.7	18460.4	27954.3	26267.2	32941	30149.1	18449.1	18916.4	17053.7	12070.5	17914	21974.6	14128.1	18085.3	19358.6	28638.3	22481.9	25568.5	32912.6	27803.2	28269.9	11786.5	14688.1	15871.2	18822.5	19557.7	18790.3	24284.8	24562.6	20115.6	11732.9	22372.1	16178.7	17789.8	22987.4	17994	26887	26381.3	23336.1	28167.7	18460.4	27954.3	26267.2	32941	30149.1	9428.61	20608.8	13800.3
MOP96	LmxM.25.1820	6853.36	4928.61	7461.69	8880.66	7916.25	7813.55	8269.57	8641.57	8033.08	8844.23	7844.8	6943.34	6275.37	7689.98	8039.59	3594.75	3490.67	2704.84	6768.76	4981.53	5072.22	3117.98	2776.05	2507.63	8233.23	8164.24	8037.13	6581.2	6521.3	6737.83	12405.8	17405	14751.9	3890.62	2514.94	3263.02	3976.9	4219.89	4033.01	6853.36	4928.61	7461.69	8880.66	7916.25	7813.55	8269.57	8641.57	8033.08
CFAP58A	LmxM.36.5020	2835.78	3049.34	4312.27	5322.25	4623.21	5078.34	3458.35	3740.16	3440.78	3756.72	3970.73	4045.15	3523.5	3432.83	3566.1	2955.53	3300.21	3105.58	4173.12	3512.52	3699.9	3136.82	2739.47	2982.3	3846.83	3571.35	3690.86	2889.09	4058.15	3738.19	2780.44	2807.03	2640.76	3137.2	2828.46	3041.99	3382.73	1883.18	3164.9	2852.77	3049.34	4312.27	5322.25	4623.21	5078.34	3015.09	3946.21	3375.82
CFAP58B	LmxM.02.0700	2114.23		3460.86	5490.01	4854.64	4808.52	3467	3940.18	3665.23	3584.81	4805.73	4804.78	3086.18	3024.38	3297.89	4223.86	4087.74	3809.24	3079.28	3017.13	3922.62	3252.08	2972.36	3979.71	4270.8	4402.19	3641.41	4851.33	5029.53	2947.89	1822.93	8940.43	6220.98	1851.85	1716.28	2303.36	3008.83	5300.68	4588.33	2130.35	858.681	3460.86	5490.01	4854.64	4808.52	3031.72	4283.99	2944.67
CCDC96/113 complex
CCDC96	LmxM.14.0210		1466.98		2879.93	2319.11	2412.15	4281.81	4220.57	4090.64	8234.87	11605.6	5289.99	7045.93	11434.6	11391.9	4490.67	7902.66	11868.9	13660.3	4538.84	12154.2	11195	5972.53	10659.6	7395.49	4812.09	7037.01	10794.2	10353.9	9995.48	6434.33	6378.85	5550.82	6617.05	5998.38	5099.75	6060.96	5627.04	5380.5	1342.19	1494.15	1653.95	2927.89	2319.11	2429.45	10854.2	7430.78	10687.2
CCDC113	LmxM.14.0820	2114.77	1564.06	2376.22	1900.23	1906.62	1748.78	5705.1	3277.17	5181.85	3953.97	3876.99	5909.77	5567.36	6080.96	5848.08	6371.75	4767.14	5656.89	6109.23	3857.01	5236.2	4099.58	3405.84	4476.36	5033.37	4821.68	4947.07	6221.72	6271.35	3526.48	3163.06	5906.72	5557.65	3283.43	3392.36	5200.48	5819	5623.6	5594.88	2114.77	1564.06	2376.22	1900.23	1906.62	1748.78	4250.39	5583.44	4971.89
CFAP299	LmxM.09.0780	4280.67	2884.85	4027.37	2834.36	3552.31	2909.95	5939.73	4894.76	5484.17	6115.71	7727.58	7554.26	8610.15	9143.19	8857.14	7900.05	6623.4	7209.5	8296.57	6393.7	6117.78	5949.58	3898.25	5425.64	5941.67	6521.23	6264.32	7949.82	7760.76	6494.5	5083.28	5542.1	7235.04	5256.65	5673.88	7101.06	7309.73	6234.83	5768.35	4280.67	2884.85	4027.37	2834.36	3552.31	2909.95	7275.13	8834.63	7908.14
Leucine-rich repeats
DLRR1	LmxM.12.0700	3000.69	1079.2	2935.91	3772.29	3242.97	3127.91	2669.81	1051.95	2673.5	5456.52	6341.69	5797.6	5980.76	6662.87	3186.79	2995.15	5435.91	5356.45	7336.96	7279.29	2324.12	4091.94	3910.05	1542.85	2755.23	5326.71	5265.65	2670.12	5392.63	1548.22	3509.34	3082.55	2963.97	3783.77	3418.68	3246.25	2589.96	3145.86	2660.3	3000.69	1129.26	2970.19	3772.29	3242.97	3127.91	2924.54	3136.93	5750.58
DLRR2	LmxM.08_29.2810		1960.83	3552.43	4132.44	1848.91	1830.79	1927.17	3725.43	6455.17	4234.25	4514.01	2285.71	2160.47	4941.32	4398.26	4540.4	1408.86	4394.76	2088.29	3821.24	3988.76	4993.84	1897.22	2094.9	2827.54	1716.79	1668.58	3986.02	2131.69	1685.77	3084.24	12008.8	13551.3	17792.3	13602.8	12084.6	2227.35	2339.59	2396.91	827.192	2001.04	3552.43	4132.44	1871.42	1873.39	2950.56	4170.13	4183.3
DLRR3	LmxM.05.0650	3290.27	3243.09	3386.03	7619.74	6436.12	7041.44	5258.4	5352.56	5152.48	3437.46	5864.67	6315.37	3651.96	4610.06	5406.6	6308.48	4348.42	6952.93	6082.93	5661.15	5391.14	4767.21	2394.85	4417.12	4676.81	4996.67	4778.87	5329.51	4985.62	4557.09	4398.32	4326.73	4715.49	2174.83	3421.95	4658.39	4379.69	4122.05	3693.55	3310.56	3254.15	3398.46	7619.74	6436.12	7041.44	3320.97	5818.9	3156.67
UBL1	LmxM.29.2650	2076.05	1410.45	2286.92	3294.81	5603.01	4609.19	1932.59	1727.26	2585.67	1298.91	1198.61	983.554	1734.32	1261.22	1783.86	1250.35	1491.63	1245.29	1357.91	1030.86	1132.43	1086.12	1071.83	1082.38	1388.37	1583.88	1537.33	1550.68	1497.49	1548.07	1108.95	1097.61	1376.71	1237.32	1141.15	1154.42	949.127	842.194	773.097	2102.37	1433.71	2308.39	3324.81	5603.01	4609.19	1647.44	3236.68	2960.14
Docking complex
dDC1	LmxM.15.0540			2685.61		2390.03	2231.51	3886.42	3059.12	3174.87	5719.76	4494.86	3803.94		2353.45	2194.8			2641			2510.22	1866.21	1637.38	2023.41			2504.27	4274.95	3906.63	2002.53	3597.16	2745.55	1806.53	3746.02	3574.26	3637.4		1667.61	2282.08	2106.06	774.877	2700.46	879.47	2423.52	2247.68	3968.24	3930.84	3964.4
dDC2	LmxM.31.2900										5321.37	4388.78	3246.3						2133.33				4665.53	2981.87	3565.14	3331.65	2535.42	4735.97	3513.23		2840.79	1610.25	2399.56	2757.96	1394.29	2679.01			1398.46		59.5159	693.752	844.21	82.9492	807.77	50.5586	975.192	1460.92	2892.04
dDC4	LmxM.30.0090		4064.01					2204.88	2592.47	2548.15	1527.33	1548.13	2596.61	4006.82	4419.41	4308.94	672.566			3544.13	1833.36	3623.04	4006.77	2393.25	3590.93	3707.41	3901.7	3684.42	3326.84	1555.27	2026.78	4107.82	2721.69	4611.19	3383.03	3004.05	4301.26	2490.65	4251.09	5074.79	1032.95	4064.01	1107.93	981.611	914.335	936.082	964.699	2251.37	2481.62
DC5	LmxM.22.1430
DC6	LmxM.16.1510				1385.35			1704.72			1011.55		1000.95		1204.48	1170.19	663.954	1159.66		1355.8	1425.23	1366.73	1907.71	1228.67		750.355	1497.29	1366.71		701.728		999.948	901.702		2121.37	1994.06	1951.86				60.7776	60.0622	687.839	1417	67.0573	671.587	1316.56	772.972	1184.37
ODA
ODA-HCα	LmxM.25.0980	13140.6	16349.3	13555.1	9010.5	14939.7	7625.16	12294.7	12901.2	11650.2	10581.4	13300.1	10031.2	16883.9	17852.6	17629.1				19166.1	19705	16682.1	19668.1	16697.8	15571.5	8961	13295.4	13640.9	12661.1	12460.8	10369.2	32349.1	34073.4	37395.7	30631.5	28856.6	32118.9	31935.3	30440.9	30789.5	13140.6	16349.3	13555.1	9041.83	14939.7	7643.22	14252.4	12586.3	14940.6
ODA-HCβ	LmxM.13.1650	10688.5	12413.9	9354.53	11136.2	10440.6	11024.2	9536.11	8828.62	8905.61				61020.4	12128.3	11319.1	1484.75			7028.08	10954.3	10299.3	11646.5	42335.8	10449.5	8827.94	8983.74	9246.75	9422.36	7430.18	18735.5	17380.8	17885.2	18721.2	19587.2	15905	18550.4	13435.9	13676.2	13409.1	10688.5	12413.9	9368.74	11136.2	10440.6	11024.2	12030.9	9060.88	10993.2
IC1	LmxM.24.0280	7520.21	7697.14	9402.13	2847.94	7506.58	3329.57	6000.48	5420.13	5287.11	6172.62	5928.67	5086.54	6304.07	5745.66	7153.57	4481.57		4129.07	7594.76	9073.95	6811.49	5155.49	5078.55	3487.58	6809.32	6510.93	6424.3	5933.29	5486.99	3588.04	6935.97	7186.74	7073.29	6638.44	6335.32	6185.83	6446.48	6920.48	6737.08	7520.21	7697.14	9402.13	2871	7537.63	3346.8	3232.46	3040.37	4774.07
IC2	LmxM.31.1060	2540.58	3088.99	2659.6	2194	2127.59	2026.37	2752.64	2415.17	2640.11	3834.61	3117.53	2675.12	3071.69	2152.43	2729.71	1453.62	1326.69	1446.61	2969.72	2861.3	2739.14	3821.89	3786.02	3690.56	3026.86	3094.54	2978.58	2531.38	2598.69	2272.9	3462.88	3706.29	2803.24	5089.88	3319.19	4805.74	2236.59	2386.48	4481.47	2540.58	3088.99	2659.6	2194	2127.59	2026.37	2859.23	1922.64	2887.64
LC1	LmxM.24.1030	7286.55	2832.35	1966.22	3593.07	4067.43	3616.33	4060.71	5457.66	2941.83	4170.1		2841.85	8206.3	9960.9	10901.7				4275.05		3455.18	3222.51	2094.08	2039.33	6485.19	5244.08	7947.39	7235.89	4930.74	7599.86	5579.76	7050.99	7985.34	3300.49	2250.97	4033.69	3331.49	3948.95	3892.53	7286.55	2845.76	1984.34	3607.73	4067.43	3630.08	3437.33	7108.52	4959.91
LC4-like	LmxM.01.0620	1303.18	2037.42					1753.95	930.668	1599.67		1316.56	1889.43	2033.28	1466.13	2274.11							1958.64	2222.35	1813.59	1464.7	1462.22	2208.29	1328.95	2015.74		1504.17	1822.76	1796.15	1043.73	1778.78	1249.43				1330.19	2037.42	713.405	598.145	595.293	77.2545	1736.37	1250.59	1804.1
ODA-LC7A	LmxM.18.1010																																		1036.82		509.764
ODA-LC7B	LmxM.34.1750	1416.57	1788.74	1323.64	1535.96	1533.53	1458.09	1859.17	1897.94	2457.34	3600.94	1515.87	1307.63	1511.25	1467.7	1474.19	2366.93	1349.34	2163.7	1695.28	1565.1	2858.03	2833.89	1823.14	2734.46	1040.66	1127.25	1118.32	1329.17	1484.87	1273.39	1459.03	1437.56	1426.31	1510.67	1387.45	1475.16	1308.97	1473.53	1329.78	1435.53	1809.73	1340.4	1562.72	1556.61	1488.22	1430.96	1538.18	1483.55
LC8A	LmxM.16.0940	2405.15	4481.94	3736.75		1232.14	1924.31	3382.92	2624.92	3363.48	3563.75	3219.38	3215.85	3289.19	3032.49	3144.22			1937.06	3303	3991.47	3410.85	3036.45	2273.84	3328.93	2237.35	2928	2383.85	3347.4	3211.7	3538.27	1819.46	2357.28	3076.17	2907.18	2964.76	3719.54	2709.39	2824.04	2538.46	2425.74	4481.94	3736.75	317.521	1254.04	1954.12	2539.32	2250.86	2326.39
LC8B	LmxM.28.2130	2054.72	3757.95	3231.12	1659.71	1612.09	1616.64	1470.57	2206.66	2015.03	3473.53	3232.8	2620.9	3518.59	1835	1831.97	792.528		870.599	2073.68	1984.27	2892.96	2954.95	3201.56	2905.44	3208.78	3063.33	3195.54	2639.24	2748.68	1967.41	2125.62	2078.58	2308.92	3535.3	2938.39	2496.52	2311.41	2424.59	2373.4	2069.43	3757.95	3231.12	1690.46	1659.5	1639	2110.86	1750.37	2029.79
LC8C	LmxM.31.0230	79548.3	45842.6	80574.5	95395.1	83958	81579	50302.3	43519.3	46404.5	44141.5	54457.5	49093	49852	59965.9	56960.7	58217.7	43824	46723.5	78489	61696.1	66343.1	45864.3	34205.4	41027.4	44563.2	44193.1	42363	62434	62875.4	42291.7	53862.3	53363.2	46465.7	54020.3	55747	42890.6	59639.9	54559.4	52280.1	79548.3	45842.6	80574.5	95395.1	83958	81579	45725.8	62282.9	52229.1
LC8D	LmxM.25.0260	1697.18	3148.23	1607.16	2238.98	1479.4	2294.85	2053.62	1981.78	1887.09	2648.49	2357.18	2279.04	2657.41	2558.79	2377.07	800.744	932.889	1236.76	2690.21	2526.51	2704.69	2652.39	2761.75	2577.69	2415.73	2334.88	2277.68	2370.74	2372.91	1618.53	2236.77	1414.58	2442.35	3154.62	2827.82	2751.71	2049.46	2170.8	2246.54	1725.97	3148.23	1632.03	2238.98	1501.63	2294.85	2557.44	1620.1	2384.68
LC8E	LmxM.05.0070	2571.51	2297.5					2469.24			694.848	657.449	1303.03	1549.61	1836.71	1831.15						2877.98		812.133			1671.61	1373.2	1970					1282.35	1289.25						2571.51	2297.5	823.65	733.749	874.427	867.726	550.265	462.002	544.909
LC8F	LmxM.36.2160	3831.5	6688.19	6639.76	1863.46	3710.19	3129.73	5795.34	2920.12	4694.01	4414.98	4707.13	4045.06	4830.31	4424.15	4920.61				3041.41	2895.4	2654.18	4235.45	3832.06	3723.53	2442.37	2625.71	2127.53	2400.01	4717.08	4794.92	2215.91	1279.27	2298.83	2577.05	2354.33	2577.16	1331.34	2297.62	1529.6	3831.5	6688.19	6639.76	1889.63	3710.19	3129.73	2618.13	5812.46	5403.91
LC9	LmxM.13.1180			3287.79				3296.74		1669.49				6160.72	6731.83		4810.18						8401.25	7420.26	4160.29		1673.09	5016.17	5015.55	5392.22		3608.71	3200.65	2704.28	5909.16	4193.04	4020.36				88.721	443.266	3308.5	355.416	1252.07	410.272	3058.34	2718.48	5644.14
LC2	LmxM.28.0950	1020.39	2576.47	1889.24	721.571	2339.15	799.029	2494.97	2364.77	2320.38	950.916	856.192	789.214	845.042	815.737	838.755	363.497		952.035	776.368	1405.7	1435.75	942.109	1374.17	1730.59	805.376	838.178	820.411	772.752	1377.9	1346.91	642.745	670.07	2676.48	931.471	749.921	3111.93	430.473	553.485	472.628	1051.06	2576.47	1889.24	775.143	2339.15	817.298	955.853	1575.46	1610.66
IDAa
IDAa-HC	LmxM.27.2590	13232.9	10187.8	13880.6	23667.3	18528	21051.4	10759.5	11552.9	10298.1	13521.2	17049.1	15229	12407.7	13400.9	13708.8	17684.5	21672.4	16890.8	20166.6	16827.1	16714.7				10188.1	9908.2	10340.1	14332.8	14545.6	11940.6	14006.1	13725.2	11988.4	14995	12612.4	10935.4	15745.5	13622.4	14129.4	13232.9	10187.8	13880.6	23667.3	18528	21051.4	17690.5	16682.9	15913.3
ACT1	LmxM.04.1230	25501.9	18679.3	23983.3	25543.7	21205.8	21822.7	31429.4	31426.2	29493.2	30887.1	38448.7	35587.8	42508.6	44220.4	45552.2	64004	60124.4	68172.7	30569.8	26299.2	26927	55962.8	54970.5	65395.6	48844.6	52631.1	52639.4	39927.5	41019.4	32556	29397.1	26351.6	27930.4	37212.2	47227.9	41745.8	23987	27820.7	25849.5	25501.9	18679.3	23983.3	25543.7	21205.8	21822.7	39629.6	41726.7	36730
DLP1	LmxM.04.0690	13475.9	8047.45	14332.5	22470.5	17114.4	18838.5	10226.9	12350.2	10098.3	12056.1	15426.2	14341.1	12192.3	12804	13096.3	13433	14358.6	11218.2	16933.4	13684.4	12555.2				11399.9	10709.6	10903.1	14373.9	14523.2	11954	12932.4	21628.8	55460.5	13790.7	13701.9	68227.3	75113.6	53419.7	6984.63	13475.9	8047.45	14332.5	22470.5	17114.4	18838.5	16517.9	18378.1	16523.6
DLP2	LmxM.24.0840	10117.4	8507.93	10948.3	12384.3	10893.4	11647.9	7627.54	7113.93	7331	10891.1	11747.3	12116.8	10656	11149.1	11113.9	7758.88	7285.4	7026.54	11527	9096.1	9299.87	1948.15	2164.79	1983.06	9179.12	9069.75	4776.42	12182.7	12564.7	9643.34	9862.05	9725.89	9112.16	8517.83	7720.5	7140.8	9433.01	9755.88	9607.76	10117.4	8507.93	10948.3	12384.3	10893.4	11647.9	13036.5	12869.7	12000.2
IDAb
IDAb-HC	LmxM.36.0950	6603.75	8227.69	9489.45	12888.2	7208.28	10495.1	9517.54	10123.4	5400.81	11054.7	13500.6	12608.5	8839.86	10265.8	10204.7	13630.6	15042.7	12396.5	14570.6	14131.2	13653.9	11367.2	10164.1	8657.25	10027	9330.86	10398.4	11489.3	12340.2	13245.5				8592.22	8374.72	7810.83	9202.72	7947.56	8498.93	6621.47	8227.69	9489.45	12888.2	7235.88	10495.1	10822.8	11232.6	11075.1
ALP4	LmxM.36.3310	7222.18	5297.27	7381.22	9280.82	7751.96	8168.02	5412.98	5811.28	5607.07	6488.76	6902.75	7111.2	4530.61	4912.11	5431.01	6976.94	6168.81	6358.59	6558.28	5867.15	6072.36	4163.65	3804.91	4157.93	4689.14	4756.54	4957.46	6465.51	6480.4	6612.71				4715.9	3869.75	3888.96	20587.3	4158.79	3786.72	7222.18	5297.27	7381.22	9280.82	7751.96	8168.02	7008.28	7406.49	6744.47
DLP3	LmxM.32.1180	4374.65	3356.79	4581.59	5468.96	4646.59	5179.68	3449.78	3596.02	3365.96	4423.32	5269.96	4664.02	3447.96	3521.28	3464.1	3779.27	3607.7	3581.71	3491.94	3134.04	2964.16	1416.5	1584.81	1494.75	3870.17	3923.29	3788.38	3961.98	3957.04	3457.65				3092.41	4475.36	4270.66	4394.71	3122.5	3999.9	4374.65	3356.79	4581.59	5468.96	4646.59	5179.68	4289.48	4705.6	4182.54
DLP2	LmxM.24.0840	10117.4	8507.93	10948.3	12384.3	10893.4	11647.9	7627.54	7113.93	7331	10891.1	11747.3	12116.8	10656	11149.1	11113.9	7758.88	7285.4	7026.54	11527	9096.1	9299.87	1948.15	2164.79	1983.06	9179.12	9069.75	4776.42	12182.7	12564.7	9643.34	9862.05	9725.89	9112.16	8517.83	7720.5	7140.8	9433.01	9755.88	9607.76	10117.4	8507.93	10948.3	12384.3	10893.4	11647.9	13036.5	12869.7	12000.2
TPRL	LmxM.32.1720	3155.29	2705.62	3317.25	3787.48	3269.57	2323.26	2540.75	2816.57	2890.45	2811.88	3558.84	2995.66	2532.45	2351.05	2470.34	2815.26	3058.61	2620.52	2497.26	2387.46	2267.82	2004.94	2199.02	2015.9	2814.79	2657.19	2378.03	2684.98	2903.77	2611.89				3846.9	2643.76	3292.61	3057.91	3079.39	3384.74	3155.29	2705.62	3317.25	3787.48	3269.57	2334.3	2705.35	2739.17	2888.91
IDAc
IDAc-HC	LmxM.14.1060	22008.4	15858	22679.2	26467.8	22987.8	24310.3	15064.7	14203	14256.5	16130.4	19278.3	16838.2				20065.9	19514.3	18265.4	11797.3	24491.3	24054.3	15069.5	13100.3	13859.2	16073.2	7277.06	18687.4	20892.2	8816.96	6534.04	7049.98	12893.6	11707.3	15604.8	13598.5	10239.5	14871.9	13930.2	14746.8	22008.4	15858	22679.2	26467.8	22987.8	24310.3	16558.3	19205.8	16024
ALP2	LmxM.33.3760							1140.79				2573.87			1134.65										856.388
Unknown Centrin-like protein	LmxM.07.0710	2182.97	2135.46	2295	3131.21	3607.02	2090.54	1434.22	2399.69	2277.13	3094.95	1796.98	2265.32	2043.73	1767.85	1712.79	1429.19	1096.89	1218.49	3075.09	2772.63	3114.77	1054.23	1092.97	1034.57	3608.73	3423.39	3380.04	2350.7	2198.39	1862.18	1967.57	1812.41	1979.99	1835.06	1957.79	1909.78	2469.92	1892.06	2496.28	2223.34	2161.51	2322.25	3131.21	3607.02	2130.29	1554.48	2083.8	1673.12
ARM1	LmxM.25.0550	2529.42	2039.02	5341.99	3058.46	5528.57	5537.07	2480.78	2480.5	4306.13	3930.89	2313.86	2175.78	2522.13	2428.25	4698.79	2265.97	2393.07	1979.49	5377.88	4852.8	4807.61	2263.77	2161.08	2097.4	3232.16	2058.14	2051.4	2455.18	2540.91	2805.9	3462.26	3066.9	2572.75	3207.88	2415.34	2538.39	2427.34	2934.61	2989.51	2570.38	2056.04	5341.99	3070.65	5528.57	5537.07	4294.83	5206.52	4483.15
IDAd
IDAd-HC	LmxM.28.0610				28616	23010.1	25343.8	16255.3	16237.8	15280.3	17172.4	21347.1	19629.7	21289.1	21935.8	21839.4	23141.8	27210.7	21694.4	26861.4	22235.1	23063.5	20829.5	18110	17025.5	16163.8	15904	15662	21303.9	21254.1	18783	53863.8	61502.3	56872	48933.4	51095.4	36782.1	76718.8	68659.7	63714.2	69.424	72.4679	86.5273	28616	23010.1	25343.8	21037.3	22378.7	18732
ALP3	LmxM.13.0950				2693.5	11630.2	3175.68	10842.6	9735.88	11839.6	4869.69	2884.12	4419.39	9886.74	12055.9	12395.1	1621.98	1905.08	1447.99	10771.4	3027.59	11302.9	1452.08	1782.99	1390.22	5074.72	4854.47	4630.67	9398.59	6127.88	8067.36	4606.44	5358.57	10906.5	2382.36	3281.06		9530.47	7578.58	5265.19	121.069	222.427	39.4367	2693.5	11630.2	3175.68	7328.14	6850.34	5908.78
DLP4	LmxM.26.1120	677.704	703.566		8513.12	8453.36	8999.95	9979.49	9937.56	9190.73	9301.17	8633.75	10185.6	16691.9	17391.5	9217.02	5956.96	5957.9	3742.11	13506.5	11095.9	11678.7	4887.63	4970.81	4573.69	9578.1	9622.67	9023.3	13249.8	12904.6	10529.8	6179.95	6818.87	7905	5506.95	5249.63	5112.86	10165.9	10090.1	9535.96	700.92	721.828	429.753	8513.12	8453.36	8999.95	15753.4	15280	13207.2
DLP5	LmxM.21.1020					2587.15	1796.36	6213.24	5395.31	5636.21	5195.02	3743.75	5232.29	8190.06	8143.26	7958.57	2899.58	1370.94	2256.78	6327.96	4957.03	5143.76	1231.56	2520.01	1913.31	5191.43	4171.29	4978.6	6181.94	6847.79	6366.81	4039.44	4392.25	3516.49		1961.44		4841.07	5474.71	5517.33	59.4731	65.7548	89.9707	1301.54	2587.15	1814.71	5857.98	6642.24	5370.63
ZMYND12	LmxM.34.4390	3379.4	5245.72	6362.48	9553.67	10340.2	11944.4	6218.75	7474.25	6227.95	7069.9	7355.5	7290.28	9964.64	9806.74	9466.11	6017.53	5017.01	5222.12	10273.7	8538.71	8710.63	5049.19	3827.32	4331.87	4782.2	6306.28	6495.51	9232.12	9100.33	8454.73	6620.89	6510.21	6496.37	5383.61	3120.19	4654.74	8084.13	7855.53	7681.67	3379.4	5245.72	6362.48	9553.67	10340.2	11944.4	10145.5	9452.48	8750.22
TTC29	LmxM.25.1920	7492.45	3355.11	8308.89	20204.2	16748.1	16436.6	10446.1	12029.1	10136.9	9186.25	10297.1	9959.32	12617.7	11607.5	11410	11283	14017	9879.36	15888.3	11766.4	13513.1	9499.43	8518.9	7844.12	7968.08	7950.41	7958.74	11702.7	11265.7	7135.04	6956.96	7772.24	34350.4	6016.39	6044.22	29949.7	9405.52	8556.55	9025.23	7492.45	3355.11	8308.89	20204.2	16748.1	16436.6	16922.2	13610.7	13762.8
IDAg
IDAg-HC	LmxM.28.2880	15723.9	12930.2	16426				14956.8	16614.9	14805.9	15035.4	18103.4	17810.5	19033.9	19096.8	19235.3	21237.8	21186.5	18507.7	22693.2	20518.5	21008.5	15489.8	14863	14454.1	16846.5	16431.1	16286.7	19735.6	19794.4	17793.4	18624.3	18794.4	16231.9	18543	16904.5	15040.5	21253.5	19133.9	18512.9	15723.9	12930.2	16426	36.3358	59.1908	106.666	15655.4	18672.2	15800
ACT1	LmxM.04.1230	25501.9	18679.3	23983.3	25543.7	21205.8	21822.7	31429.4	31426.2	29493.2	30887.1	38448.7	35587.8	42508.6	44220.4	45552.2	64004	60124.4	68172.7	30569.8	26299.2	26927	55962.8	54970.5	65395.6	48844.6	52631.1	52639.4	39927.5	41019.4	32556	29397.1	26351.6	27930.4	37212.2	47227.9	41745.8	23987	27820.7	25849.5	25501.9	18679.3	23983.3	25543.7	21205.8	21822.7	39629.6	41726.7	36730
Centrin-5	LmxM.31.0660							2559.86	1481.59	207569	8701.24	2396.68	44455.8	28404	49788.5	56533.7	934.695			3442.15	1219.48	2312.71			785.854	71413.4	52929.3	60673.9	100081	4706.8	190669	1915.96	2395.02	2610.11				1555.96	222683	2265.24	301.525	320.025	285.906	62.859	70.3743	61.7825	36972.2	59301.9	51473.1
IDAe
IDAe-HC	LmxM.26.1020	9203.16	6407.12	10313.7	13845	77080	12944.2	5755.51	5820.13	5335.62	6231.6	6414.63	6184.17	7537.19	6872.9	6435.95	7508.65	7436.24	6263.07				6827.46	6110.39	5471.21	5597.33	5274.3	5700.95	7050.32	7187.65	6977.09	24214.8	23460	21647.8	22191	20756.8	21300.9	28354.5	23661.3	23414.7	9231.94	6426.35	10333.7	13871.3	77080	12964.5	9002.9	8979.35	8234.88
ALP1	LmxM.15.1330	2598.66	5440.04	3273.14	1580.62	2644.69	2689.31	798.405	1758.5	1407.2	5258.89	2502.83	3514.91	8555.88	5956.47	5081.37	1249.93		615.576	595.461			1174.79	698.407	1194.68	5442.8	5776.54	5439.52	2877.17	3039.28	2731.83	1338.4	1455.81		1040.62	1204.21		1044.32	1490.03	849.913	2598.66	5440.04	3273.14	1630.79	2644.69	2689.31	2104.19	3101.9	2547.35
Unknown Centrin-like protein	LmxM.36.6110	1684.51	3361.76	2931.47	4389.19	3970.36	4389.84	1306.57	2227.54	1956.9	3740.61	2380.36	3140.95	4185.28	2303.19	2086.44	2082.79	1444.8	1400.58	2527.22	2210.93	2489.83	1261.9	1649.88	1742.74	4193.14	4171.67	3765.31	2728.14	2937.95	1850.03	1485.67	1688.3	1931.41	1262.54	638.842		1686.94	2161.13	2305.91	1699.81	3361.76	2931.47	4389.19	3970.36	4389.84	2882.94	3288.31	3035.92
IDAf
IDAf-HCα	LmxM.33.3880	11893.9	7826.56	10897.6	15543	13100.6	14092.5	10391.2	10024.8	9523.47	12036.5	16089.1	14316.9	11609.8	13617	13846	16152.8	18945.6	15665.4	15948.8	14464.5	13614.2	14233.4	14513.3	11846.2				12415	12204.9	12375.3	12012.4	14086.7	12637.3				14830.8	12949.9	13745.5	11893.9	7826.56	10897.6	15543	13100.6	14092.5	15021.1	13941.9	13998.8
IDAf-HCβ	LmxM.23.1310	10826.4	8374.63	11323	13992.3	13375.5	14314.5	10470.4	9970.56	9811.11	10033.2	13715.7	13301.1	9910.47	11970.6	12568.4	15382.5	13000.6	13831.5	14341.4	12990.6	12927.6	11947.8	9133.24	10618.4	1109.09	1641.21	1187.25	11857.6	11846	10238.6	9895.84	11093.6	10804.9				9926.79	9038.73	9037.97	10826.4	8374.63	11323	13992.3	13375.5	14314.5	10574	12213.3	11576.4
IC3	LmxM.27.1630	1679.56			1528.3	1465.86		2570.27	2598.08	1715.1	5116.18	4245.19	3706.79	1854.5	2475.88	2760.88	2636.62	1679.85	2554.29	2424.11		2473.97	2813.56	2433.05	2339.54		700.364	759.141	2854.32	2754.91	2960.95	4547.11	5126.48	4892.88	1456.82	1219.86	1795.1	1296.52	2951.91	2771.86	1692.61	688.432	819.907	1540.49	1491.79	790.147	2668	1965.35	3028.52
IC4	LmxM.32.2630	1700.01	666.261			785.964	730.638	1870.4	2306.15	993.976	2855.65	2799.82	2590.5	1862.15	2289.32	2001.92	2655.66	1324.09	2305.25		774.512		2241.6	1100.94	1812.13				2310.6	2628.19	2724.91	2950.16	3418.4	2859.01			1163.73		1445.59	1468.24	1748.97	691.016	439.275	2111.87	814.895	742.584	1788.95	1627.35	1500.95
IC5	LmxM.29.3260										4614.61	3731.01	2327.22	1595.01			3440.55	1843.88	1574.16	4155.83	1364.07	3078.97	1763.75	3749.18	1722.04				1423.1	1445.55	1566.48	5747.62	4996.24	4199.6	5225.17	5157.04	4650.83			3834.53	70.1414	2304.6	75.1806	2215.97	58.629	1983.23	4947.47	887.355	664.583
IC7	LmxM.33.4070	2692.86	1773.86			3265.35	1579.08	2716.15	2892.83	2709.27	3728.32	2762.71	2808.27	1305.54	1258.13	2025.45	1658.83	1898.42	1882.87	1260.25		1440	1910.46		2167.41				2754.03	1360.26	1495.3	3386.22	4356.89	4465.58							2692.86	1792.38	984.05	955.221	3265.35	1587.97	955.031	2088.76	1098.82
IDAf-LC7A	LmxM.31.3555										702.662	514.915	317.829				589.966	625.053	631.449				599.82	642.183	627.221		304.754									1124.27	390.139				58.4354	84.2651	66.9022	85.8737	94.6857	63.7528	324.298	177.792	195.307
IDAf-LC7B	LmxM.30.3145	1501.84	2619			2365.32		1436.82			2531.21					1032.6	2186.76	1010.3	1166.19					921.559	1056.05				1879.64	1153.7			802.481								1552.02	2654.16	859.7	923.943	2365.32	757.308	77.1	896.812	1042.2
LC8C	LmxM.31.0230	79548.3	45842.6	80574.5	95395.1	83958	81579	50302.3	43519.3	46404.5	44141.5	54457.5	49093	49852	59965.9	56960.7	58217.7	43824	46723.5	78489	61696.1	66343.1	45864.3	34205.4	41027.4	44563.2	44193.1	42363	62434	62875.4	42291.7	53862.3	53363.2	46465.7	54020.3	55747	42890.6	59639.9	54559.4	52280.1	79548.3	45842.6	80574.5	95395.1	83958	81579	45725.8	62282.9	52229.1
LC9B	LmxM.34.2910	964.733	488.874	1152.34	1255.89	1081.71	1242.7	1730.64	1906.65	1522.6	2542.92	1546.09	1877.39	1697.57	1810.42	1267.21	1012.32	1186.48	1758.78	730.191	1454.59	1370.45	1267.16	2013.55	1342.12	932.744	941.537	721.299	1983.99	2500.99	2201.71	2134.18	1539.79	1989.22	895.129	934.975	974.147	807.168	777.554	804.559	983.258	517.177	1152.34	1255.89	1081.71	1242.7	1583.08	1422.17	1659.7
LC2B	LmxM.05.0420
LRRC51	LmxM.07.0300	2586.57	3455.07	1819.96	2422.89	2543.58	2433.94	3016.93	3025.43	2944.19	4315.75	5138.42	4501.73	3658.07	3439.94	3459.89	3288.46	4164.25	2760.67	3393.6	3149.46	3009.58	3491.29	3428.43	3098.85	2029.57	2835.14	2729.57	2820.12	2835.84	3609.8	3433.3	2427.95	2649.64	4151.54	4098.12	12426.3			7033.41	2586.57	3455.07	1846.58	2422.89	2543.58	2433.94	2414.03	2979.8	3118.13
CFAP57A	LmxM.27.2170	8506.18	5446.11	10360.8	8801.75	8902.73	9140.22	8554.34	8942.17	8948.56	18934.3	9383.61	8884.73	19693.6	17156.9	17284.4	8844.38	10111.4	7647.9	17051.1	8322.66	9089.46	8003.82	6604.73	5966.41	8397.86	6077.89	17477	14939	14780.7	10313	5506.36	14848.5	12355.1	5270.14	12078.4	10398	13930.4	10434.4	13160.9	8506.18	5446.11	10360.8	8801.75	8902.73	9140.22	12916.4	13720	16677.6
CFAP57B	LmxM.16.1550	6106.83	1564.14	5660	8659.67	6741.45	8072.85	9828.79	10619.6	8807.28	11155.1	13186.8	10928.2	17748.3	17027.4	16188.7	7368.99	11123.2	7435.53	14752.6	10026.7	10456.4	8311.09	6507.85	6042.06	12063.1	9663.9	11555.1	14937.7	15237.3	13967.7	10549.6	10275.3	8670.46	11010.2	7640.96	7198.41	4956.64	9297.43	7914.27	6106.83	1578.13	5660	8659.67	6741.45	8072.85	17030.1	13905	15377.3
T/TH
CFAP43	LmxM.30.3150	9094.62	7422.15	9375.06	16100.8	13852.8	15248.9	9284.1	9114.95	8382.12	10837.7	11110.4	11005.7	14875.5	15031.1	14099.7	9155.23	10217.7	8108.06	15692.2	10742.2	11751.8	8500.48	7590.29	6585.12	1326.81	1270.81	1324.38	12150.4	11825.6	10696.7	8325.07	8462.52	7173.29	2504.81	2318.32	2135.36	10841.7	9916.73	9666.83	9094.62	7422.15	9375.06	16100.8	13852.8	15248.9	15988.5	15270.7	13522.7
CFAP44	LmxM.14.1430	14127.3	4982.19	14420.8	7712.13	17984.4	16699.6	11551.9	10937.3	11004.3	10675.6	10513.2	10196.2	14756.6	13835	14016.3	9881.83	9870.51	8319.35	16096.9	14217.5	13916.5	4278.23	7442.62	7018.98				11022.9	11630.6	11696.9	9589.74	9571.65	7713.22				31270.2	10210.1	9288.25	14127.3	5002.45	14420.8	7738.39	17984.4	16699.6	13048.5	14066.7	12957.6
LAX28	LmxM.24.1310	11953.1	10182.2	13185.3	15084.7	18353.2	21143.8	11257.5	11655.3	10494.2	11028.4	11550.8	13095.9	16291.1	17029.3	17612	12784.4	10300.3	10448.7	19729.8	16438.2	16706.9	7964.37	8462.51	8516.89	2874.12	2953.99	2829.93	15840.5	15874.2	14048.4	10361.2	11650.3	10626	2036.92	2912.31	2582.3	14912.9	13630.3	12975.2	11953.1	10182.2	13185.3	15084.7	18353.2	21143.8	17121.1	20079.9	16883.8
MIA
CFAP73	LmxM.13.0240		650.282	672.175	618.539		662.563			598.308	1621.5	543.244	739.801	1460.43		645.558								539.65		1438.83	1386.84	1428.24	1011.01		1208.24	739.15	609.127	762.38							229.675	671.021	698.728	631.571	61.9145	677.688	649.082	995.6	670.028
CFAP100	LmxM.31.1980		905.541	1326.72	1790.87	1113.03	1758.85	1474.12	1079.87	1631.59	2905.13	2847.31	2440.14	1831.26	1755.74	1660.01	1797.9	2110	1681.44	1613.7	1670.74	1579.83	2010.94	1881.31	1733.41	1845.5	1857.88	1885.36	1855.47	1792.57	1633.17	2962.03	6168.16	1406.68	9186.33		2017.33		1635.29		625.438	926.941	1347.55	1790.87	1146.68	1758.85	1786.32	2040.83	1922.64
N-DRC
CFAP91	LmxM.32.2220	17239.9	12656.2	18068.5	25027.5	21162.8	22716.8	11973.7	13578.8	11491	13306.6	16258.5	15400.2	18044.5	17965.5	17223.5	17802.2	19066	14703.7	21891.8	18439.8	18947.1	15757.8	13018.8	11699.1	12814.5	13209.6	13293.1	17056.6	17262.4	14337.7	16976.7	17135.2	16172.9	17272.8	15718.9	13715.6	20002.7	18364.9	18404.5	17239.9	12656.2	18068.5	25027.5	21162.8	22716.8	16351.9	16945.3	14844.9
DRC1	LmxM.36.6590	18462.3	12552.8	17558.1	26362.6	22154.3	23105.5	14777.1	15260.8	13975.7	11674	14160.8	14765.3	15346.9	15623.3	16064.2	14760.6	13003.9	15876.2	19164.7	18837.1	19361.5	13303.9	10825.6	11237.8	11416.7	11929.3	11286.6	16722.4	16551	16038.3	14064.2	14408	12770.1	14640.2	12843.1	11970.6	16620.3	15881.2	15484.9	18462.3	12552.8	17558.1	26362.6	22154.3	23105.5	16787.6	16305.6	15145.9
DRC2	LmxM.28.0050	16901.6	11640.8	12395.8	19839.8	20656.5	21871.9	10627.3	12172.9	8114.99	7761.16	12176.4	11990.2	13866.3	13402.8	13094.8	14260.2	15528.9	12728	17202.1	15509.9	15370.1	11925.6	10813.4	9599.93	7302.38	7375.92	10037.8	13188.4	13263.2	11293.4	13587.7	13063.4	10633.3	15146	13650.1	9850.23	13908.5	12935.5	12768.6	16901.6	11640.8	12413.9	19879.2	20656.5	21871.9	15563.9	15772.4	13635
DRC3	LmxM.29.3640	12767.5	8933.05	13566.9	17307	15269.1	15905.7	8885.07	9938.5	8723.31	8073.11	10391.6	9993.57	11699.4	11588.1	11137.3	12073.3	12299.9	10769.4	13901.6	12028.9	12322.8	9915.36	8812.71	8148.99	9323.72	9120.03	9021.68	11926.1	11778.1	10377.7	12275.6	13248.4	12106.3	12958.4	12325.9	11565.1	14988.9	13024.1	13178.7	12767.5	8933.05	13566.9	17307	15269.1	15905.7	10882.5	12519.1	10415.5
DRC4A	LmxM.34.1810	15972	18728.4	18305	15670.8	18867.1	50110	14868.5	18229	24421.2	9351.14	13421.2	10381	13152.3	12769.4	16443.6	17982	14966.3	11887.2	22300	26261.2	15989.8	30806.6	11425.8	41510.7	12358.2	13211	12014.4	22116.8	24433.1	21357.3	9841.15	10591	9183.5	10618.3	9233.38	8017.19	10230	9909.79	9732.62	15972	18728.4	18305	15710.4	18867.1	50110	29053	21338.7	23996.3
DRC4B	LmxM.36.1910	25894.8	15838.2	27077.3	35049.1	28838.3	27067.6	14569.2	14464.7	13594.6	18133.9	21301.7	18199.3	19736.5	22319.9	19514.3	20143.3	17783.7	17008.7	26699.6	22442.1	21274.9	17380.4	14316.2	13880.9	15555.9	14296.1	12324.5	18765.1	18650.4	14448.4	10388	10351.5	10517.8	11229.2	9312.1	9238.23	11314	11180	11433.4	25894.8	15838.2	27077.3	35049.1	28838.3	27067.6	23750.9	23913.5	21835.3
DRC5	LmxM.17.0900	11759	9942.61	18038.1	26150.6	20107.2	23662.2	12086.7	12634.5	10761.3	10993.9	12785.9	11796.5	15930.7	15383.3	15647.2	10391.3	9526.82	8547.76	15511.2	12790.2	12520.2	8800.26	8326.8	7578.66	11772	11940.8	11582.5	13299.4	13337.8	12260.9	8989.36	9215.45	8124.92	10973.2	9449.8	8772.07	9080.44	8627.71	9084.31	11783.6	9942.61	18038.1	26150.6	20107.2	23662.2	19955.4	17937.6	17130.5
DRC7	LmxM.05.1020	25420.4	12890.4	27893.4	37036.1	32117.1	33149	18324.7	14564.9	18046.6	11612.1	11783.6	12062.9	19672.2	24430.8	20724.1	16069.6	11369.9	14464.3	13423.1	11362.3	21453.7	12321.4	12089.1	12199.1	10437.1	15678.9	10103.9	12658.8	18429	11015.8	11604.1	13760.3	13916.8	13375.6	8835.36	12014.2	8371.94	13430.5	7804.73	25420.4	12890.4	27893.4	37036.1	32117.1	33149	24932.1	26078.1	23505.7
DRC8	LmxM.09.0920
DRC9	LmxM.36.4150	9394.82	6312.44	11951	15291.6	13468.8	15982.4	12490.4	13561	11616.5	12128.1	12774.9	12313.1	13387.3	11036.1	11259.3	15480.5	16938.8	14247.7	13465.8	11194.6	12740.2	12975.3	12355.2	11418.4	13666.5	14011	13378.5	14064.2	14043.6	12258.3	5336.54	5603.58	5476.84	10022.8	9831.53	8316.95	6671.17	6553.26	6956.49	9394.82	6312.44	11951	15291.6	13468.8	15982.4	16532	16648.6	15788.8
DRC10	LmxM.16.1410	1603.64	2562.53	7609.54	8327.28	8000.98	8573.75	2495.25	8723.81	6988.14	5861.8	7243.2	7551.64	6796.01	6222.2	7077	6754.74	5738.58	6802.04	7916.57	7732.47	6796.55	7970.22	2860.34	5828.69	7119.44	7316.47	5933.08	7812.05	6086.75	5523.1	6101.36	6479.59	7107.39	6148.6	7281.76	6466.37	6298.85	5982.5	6418.29	1640.9	2576.09	7609.54	8327.28	8000.98	8573.75	4370.4	5765.79	3130.47
DRC11	LmxM.13.1520	12056.5	8444.55	14304.1	20073.9	15743.3	18039.9	8265.71	8348.47	7644.88	7742.19	7930.72	7957.42	11408.4	11897.9	11625.2	6093.74	6343.75	5807.98	10387.4	9455.52	8893.14	5450	5415.65	5039.67	10252.2	9953.82	10017.2	9418.09	9211.05	7066.26	6960.82	9193.59	8894.04	8414.53	7395.32	7193.28	8388.86	8723.23	8970.95	12056.5	8444.55	14304.1	20073.9	15743.3	18039.9	11927.1	11964.2	10893.3
DRC13	LmxM.27.1290	9841.53	6422.57	10539.3	13915.6	11630.5	12662.8	6363.25	6532.06	6370.77	5987.71	4287.49	4830.24	7372.21	7701.11	7758.64	3529.24	2311.49	3655.14	6811.94	6805.5	6299.16	3015.62	3287.65	2841.08	7955.27	7480	7415.87	6227.93	6417.94	6543.43	4535.15	5108.29	6428.02	5612.92	5574.6	6415.8	6869.49	6820.59	7108.22	9841.53	6422.57	10539.3	13915.6	11630.5	12662.8	6561.57	7292.71	6325.04
DRC14	LmxM.09.1520	6308.07	4615.91	6733.69	7876.07	6667.17	10187.9	2400.09	5274.15	4879.67	3743.59	2965.82	6100.19	3571.23	6003.82	5885.37		1619.13	4648.3	2937.41	6261.73	2692.91	3190.72	1333.95	3977.92	5680.96	3024.33	5230.19	5825.79	6509.4	4633.84	2869.34	2929.48	2483.82	2671.75	3058.07	2997.26	2929.25	2921.84	2949.54	6308.07	4615.91	6733.69	7876.07	6667.17	10187.9	2474.32	5042.21	4025.91
DRC15	LmxM.05.0150	3198.14	4215.96	5781.21	6111.72	5435.87	5631.9	2012.12	3573.32	1951.04	3926.57	1704.44	3097.4	5317.91	4353.1	4363.32	1509.75	1441.92	2279.91	1695.01	1522.53	1579.67	1432.1	1363.01	1304.69	4600.65	4745.2	4984.35	2149.22	3304.51	2025.98	1573.6	1755.31	1665.9	2747.33	2570.24	2417.85	1505.36	2547.67	2215.56	3198.14	4215.96	5781.21	6111.72	5435.87	5631.9	2388.09	2546.82	2313.23
UBL1	LmxM.29.2650	2076.05	1410.45	2286.92	3294.81	5603.01	4609.19	1932.59	1727.26	2585.67	1298.91	1198.61	983.554	1734.32	1261.22	1783.86	1250.35	1491.63	1245.29	1357.91	1030.86	1132.43	1086.12	1071.83	1082.38	1388.37	1583.88	1537.33	1550.68	1497.49	1548.07	1108.95	1097.61	1376.71	1237.32	1141.15	1154.42	949.127	842.194	773.097	2102.37	1433.71	2308.39	3324.81	5603.01	4609.19	1647.44	3236.68	2960.14
RS1
CFAP253	LmxM.22.0900	16874.6	8237.81	18753.8	23653.1	21838.3	26035.3	11545.8	9891.88	8857.08	11245.6	13516.3	12800	14940.9	14369.5	13673.5	13182.5	15146.9	11726.5	16732.4	16982.9	14699.5	12020.1	12202	10323.4	14580	13457.3	13365.5	12941.6	13193.9	11512.3	11518.6	12619	11382.2	13137	10749.5	10357.4	13605.7	13088.3	12834.1	16874.6	8252.33	18753.8	23653.1	21838.3	26035.3	16813.5	15997.4	15556
Calmodulin	LmxM.09.0930
LC8C	LmxM.31.0230	79548.3	45842.6	80574.5	95395.1	83958	81579	50302.3	43519.3	46404.5	44141.5	54457.5	49093	49852	59965.9	56960.7	58217.7	43824	46723.5	78489	61696.1	66343.1	45864.3	34205.4	41027.4	44563.2	44193.1	42363	62434	62875.4	42291.7	53862.3	53363.2	46465.7	54020.3	55747	42890.6	59639.9	54559.4	52280.1	79548.3	45842.6	80574.5	95395.1	83958	81579	45725.8	62282.9	52229.1
RSPH3	LmxM.27.0520	55113.8	36976.2	51769.2	53374.4	72551.5	65265.2	40394.9	43004.3	37783.6	28381.3	41032.6	36732.7	43012	44070.1	43533.5	52992.2	53651.6	48093.8	63205	57311.8	57113.5	41366.3	37217.3	34387.9	31876.6	31230.8	30658.7	43877.7	43065	30464.8	40389.3	42552.7	35259.6	46318.5	41327.4	35398	51598.5	44413.4	45308.9	55113.8	36976.2	51769.2	53374.4	72551.5	65265.2	31125.4	34728.3	31874.2
RSPH14	LmxM.11.1310	10659.3	7385.85	11207.1	15297.2	12999.3	14181	7464.85	7423.53	7447.27	8306.19	9038.01	8891.63	10193.6	9690.79	9359.33	11589.3	11512.9	10368.3	12872.9	11435.3	11335.4	9716.99	8768.07	8415.17	7522.07	7462.13	7281.95	9388.97	9265.76	8224.32	8264.74	7164.92	7048.16	8450.33	6751.1	7210.98	10411	8480.09	8638.81	10659.3	7385.85	11207.1	15297.2	12999.3	14181	11022.9	10609.4	9749.4
RS2
CFAP206	LmxM.17.0150	9781.53	8667.73	13322.4	18955.3	17199.9	17220	11296.3	11996	11689.2	10535.4	13167.6	12931.9	11430.5	14473	10610.7	16603.9	15198.3	14340.2	19235.7	16507	16465.9	11662.3	10367.4	10997.6	10993.6	10701.6	10476.5	15008.8	14627	12434.9	10220.7	10399.5	9086.7	11211	10032	9198.34	12505.7	10896.9	11000.6	9799.15	8667.73	13322.4	18955.3	17199.9	17220	13348.4	14050.3	11834.6
Kinesin-MORN	LmxM.31.0420	22952.9	14543	24069.6	24796.2	28702.4	29420.1	16242.7	15650.3	14794.7	16497	19736.6	18757	21118.8	22389.5	21490	21463.6	14772	19461.9	28298.9	22590.5	25392.5	17564.9	16258.7	15280.9	15560.4	16501.2	15334.7	20688.1	20226.2	17931.3	17428.9	17544.2	14646.5	19068.2	16480.7	13977.5	20964.5	18520.4	18420.1	22952.9	14543	24069.6	24796.2	28702.4	29420.1	14837	21419	14139.7
RSP8	LmxM.08_29.2640	10902.8	8424.68	10829.2	13010.5	11973.9	14717.4	9314.24	8606.61	9037.88	8457.06	8894.85	10033.4	10100.7	10678.2	11029.3	12089.3	12001.4	11803.4	13296.9	13862.6	13581.6	10187.9	9791.6	9304.57	7900.14	8033.03	7915.28	10658.3	11273	12797.4	11757	12017.6	10857.3	11772.1	10946.1	10524.3	14681.3	12573.7	12682.5	10902.8	8424.68	10829.2	13010.5	11973.9	14717.4	9492.15	11066.1	8117.61
RSP15	LmxM.23.0150	15561.8	10461	16367.7	23036.9	18665.9	21292.8	9659.22	10758.7	9305.95	9382.3	12009.3	11271.5	12485.5	13173.3	12710.6	14137.3	13961.5	12546.6	16962.3	14874.2	15121.2	11323.4	10283	9703.3	9409.71	9305.69	9196.21	12620.9	12632.8	10763.2	10531.3	11624.5	11162	11179.1	10500.5	10325.1	13792.5	12037.4	12132.5	15561.8	10461	16367.7	23036.9	18665.9	21292.8	13072.5	14002.1	11443.4
RS1 and RS2
AK8	LmxM.16.0020	39891.5	27495.5	43625.7	67577.6	52764.2	59201.7	26826.2	28457.6	24950	27675.1	35010.5	32646.5	38240.1	38884.7	37322.7	42182.9	46192.5	37557.9	50023.7	42313.2	43130.3	35296.7	32356.1	29219.1	27011.5	27379.2	27209.8	36705.6	37264.2	30462.9	25827.4	26304.3	23218.2	28652.3	24381.2	22207.4	31892.2	26207.4	27650	39891.5	27495.5	43625.7	67577.6	52764.2	59201.7	41622.1	41111.4	37279.8
CYB5D1	LmxM.21.1440	22772.3	14766.1	23351.5	27124.7	26573.8	26218.1	14794	14444.2	13870.5	15686.8	18760.5	17641.3	20003.2	20392.5	19377.7	21432	23232.8	18099.9	25759.3	23001.3	22947.1	17595.5	16057.4	14252.6	14296.3	11413.3	14522.6	20343.4	19775.4	16216	15431.3	14484.8	13639.2	16509.4	14181.6	12532.5	18067.7	15929.9	16432.6	22772.3	14766.1	23351.5	27124.7	26573.8	26218.1	19163.6	22010.3	17773.2
EFCAB10	LmxM.36.1450	38264.2	25911.7	39690.6	49851	44816.6	45337.5	26783	27585.3	23976.1	26110.3	32584.4	31265	34528.8	37746.4	26418.3	37104.4	26852.2	32297.1	46547.6	37320.1	40019.4	28573.5	26369.5	25476.8	26205.3	26273.3	24656.3	34847.8	35005.6	28426.5	21642.6	21760.1	19293.5	24419.4	20641	17429.4	25780	22116.6	22862.5	38264.2	25911.7	39690.6	49851	44816.6	45337.5	33236.5	32987.8	29009.7
LC8C	LmxM.31.0230	79548.3	45842.6	80574.5	95395.1	83958	81579	50302.3	43519.3	46404.5	44141.5	54457.5	49093	49852	59965.9	56960.7	58217.7	43824	46723.5	78489	61696.1	66343.1	45864.3	34205.4	41027.4	44563.2	44193.1	42363	62434	62875.4	42291.7	53862.3	53363.2	46465.7	54020.3	55747	42890.6	59639.9	54559.4	52280.1	79548.3	45842.6	80574.5	95395.1	83958	81579	45725.8	62282.9	52229.1
RSP1	LmxM.03.0970	46402.7	31154.2	47547.9	63857.4	57145.6	59214.5	31537.8	32000.2	27811.3	31780.2	41767.7	37648.6	44112.5	47231.5	44499.7	41069.3	19322.2	38606.3	59417.9	47726.6	49051.2	35454.4	32715.3	28826.3	32891.8	33603.9	32164.2	43281.9	43656.4	37009.8	33767	31732.3	26626.7	35829.7	31873.7	28316.7	41126.7	38477.4	31180.9	46402.7	31154.2	47547.9	63857.4	57145.6	59214.5	40260.7	41307.8	35177.6
RSP2	LmxM.08.0960	60534.7	39416.6	55945.6	82612.9	71135.6	72173.2	41394.4	44042.2	42565.6	43548.5	49815.2	49551.2	52112.5	52033	52437	53690	22684.2	50322.2	63112.2	57179.1	64935.5	46496.6	37811.7	38685.8	37810.6	40189.5	40243.9	59092.1	48346.8	55011.1	36506.6	40827	34899.5	33127.2	38888.3	32482.6	45273.1	39339.5	38776.3	60534.7	39416.6	55945.6	82612.9	71135.6	72173.2	52744	50184.6	50728.9
RSP3	LmxM.27.0520	55113.8	36976.2	51769.2	53374.4	72551.5	65265.2	40394.9	43004.3	37783.6	28381.3	41032.6	36732.7	43012	44070.1	43533.5	52992.2	53651.6	48093.8	63205	57311.8	57113.5	41366.3	37217.3	34387.9	31876.6	31230.8	30658.7	43877.7	43065	30464.8	40389.3	42552.7	35259.6	46318.5	41327.4	35398	51598.5	44413.4	45308.9	55113.8	36976.2	51769.2	53374.4	72551.5	65265.2	31125.4	34728.3	31874.2
RSP4	LmxM.13.0430	137182	92004.6	141631	193964	168657	179823	94781.4	96449.8	87575.6	80157	93753.9	99304.1	104118	109990	65591.1	103779	84561.8	95016.6	137422	117127	125508	91113	82151.2	73243.4	78817.5	74302.8	77098.3	106137	109275	101603	46657.1	48624.8	50122.1	49982.4	46504.6	47530.2	63736.8	55001.1	55519.8	137182	92004.6	141631	193964	168657	179823	125556	129706	113491
RSP6	LmxM.08_29.0660	75835.6	48037.6	76759.7	97198.9	91818	90028.1	49114.2	48434.7	44698.3	48241.9	56802	52902.4	60941.1	63625.8	60625.2	62905.6	63652.1	56016.1	79928.3	70019.9	71857.8	51789.5	43548.8	42134.5	45973.9	45285.9	45611.3	63648.3	64050.9	60820.8	38780.7	44546.6	42248.2	40121.9	39257.2	36609.8	53482.8	48861.5	48286.9	75835.6	48037.6	76759.7	97198.9	91818	90028.1	63319.8	67687.7	57348.2
RSP9L	LmxM.32.2500	55753	34013.5	59889.1	90784.1	69819.4	78318.9	35554.1	36899.5	32562.1	39690.2	49179.1	40052.1	52757	53987.4	51614.1	47801.1	56321.1	43032.2	67431	50342.4	55432.3	42996.4	38697.5	33658.5	34294.5	36286	34197.3	45384.6	45492.9	40420.9	33172	35190.4	28318.4	35311.7	29280	26070.7	39360.8	35416.9	34261.4	55753	34013.5	59889.1	90784.1	69819.4	78318.9	58811.9	57820.3	52029
RSP9	LmxM.07.0930	36997.5	26218	38312.1	45720.6	47550.4	42650.4	29498.6	31107.7	26270.2	21362.8	27001.7	25740.4	27235.1	28407.6	28646.8	30579.9	29601.6	29732.6	35629.7	35029.3	35065.2	26540.7	22089.2	21834	20755.7	21496	20239.3	30218.3	33566.2	28021.8	22695.9	23630.5	23731.6	24067.5	21045.1	20594.6	29053.7	25744.6	24551.2	36997.5	26218	38312.1	45720.6	47550.4	42650.4	29150.8	31662.8	26172.5
RSP7	LmxM.34.4060	45166.6	30376	44860.2	46663.5	48012	50314	28546.4	27065.6	26653.5	24668.6	29650	32659.1	34173.1	37610.1	36590.7	37055.4	27334.7	33939.3	48023.6	40081.1	42483.7	27411.4	19418.3	25179.3	25934.2	25574.5	26017.1	36353.5	37516.5	32297.7	24864.7	28445.9	27449.2	28534.9	27217.7	26507.2	36900.2	33721.6	31829	45166.6	30376	44860.2	46663.5	48012	50314	25905.1	37041.5	29008.6
RSP11	LmxM.09.1530	22068.6	16590.1	23165.2	38340.2	28545.8	32971	16415.2	19127.1	15466.9	15899.2	19579.7	18790.3	21650.3	22016.6	21967.2	21713.2	24233.7	19591.9	27734.2	24185	25522.5	18334	17242.4	15295.1	15315	16408.2	16301.2	23071.9	23632.7	17060.7	13387.2	13199	13076.1	13533.2	11896.1	11885.5	18409.3	15456	14638.9	22068.6	16590.1	23165.2	38340.2	28545.8	32971	21485.4	21258.3	20802.6
RSP10	LmxM.05.1080	61239.4	41316.4	65535	97151.7	74352.4	85292.3	33767.8	38275	31703.4	41693.8	49913.6	42096.7	54015.3	53110.3	49230.6	52830.1	44824.8	45875.6	67411.8	53367.3	53843	47483.4	38513	35478.9	35792.7	35234.6	35773	47249.2	46931.4	38438.2	44394.4	42031.8	37243.8	45267.2	40474.1	35956.5	51241.7	41819.1	42501.9	61239.4	41316.4	65535	97151.7	74352.4	85292.3	66791.2	60604.4	54435.5
RSP12	LmxM.01.0220	28202.3	22561.8	28169.9	32762.4	33831.8	33942.5	20968.2	21220.4	19409.3	23959.2	28564.5	26867.1	30111.7	31123	29495.3	30318.8	34620.5	27931.3	40088.1	31208	34552	28155.7	23939.3	21630.6	21988.3	21381.7	20617	27245.1	27312.7	23637.8	18055.8	17263.5	15039.8	21441.8	17610.8	15253.6	23003.8	19146	19012.7	28202.3	22561.8	28169.9	32762.4	33831.8	33942.5	21100.6	22700.5	22067.3
RSP16	LmxM.31.1940	62793.1	44190.5	64968.2	94930.2	77495.9	84055.9	41322.8	31199.2	40262	46066.3	53036.4	49827.6	56217.1	56546.7	54136.4	56382.6	35529.8	50987.7	67734	57191.6	60343.4	49615.9	42294.1	38801.3	38715.8	40087.1	39821.7	52963.6	52352.6	36881.9	44895.2	46313.9	38489.8	52672.3	43886	35697.9	50839.1	45002	48306.8	62793.1	44190.5	64968.2	94930.2	77495.9	84055.9	62297.7	59771.5	52811.6
RSP23	LmxM.13.1050	90274.2	46642.9	90010.1	127742	112622	111690	66751.6	65391.5	62272.7	54114.7	68719.4	70431	66886.3	92945.8	89772.6	103547	95782.6	91966.1	115441	104230	103752	77457.9	64674.7	70584.9	59750.2	61159	66071.2	81825.9	91845.9	74528.4	58669.2	67829.7	60002.1	68494.5	61466.4	58631.8	77241.3	69805.2	67966.2	90274.2	46642.9	90010.1	127742	112622	111690	77446.9	92910.3	77709.5
RSP63	LmxM.26.2320	12650.5	12552.5	13499.2	15330	14800.5	15635.6	4684.16	4088.31	3562.04	6789.38	5791.69	7184.04	11228.3	10718.6	9795.36	3886.55	3854.02	3767.93	9311.8	7974.97	7531	2683.04	3071.69	2714.89	6113.89	6270.6	6420.65	7168.62	7049.74	5332.87	6022.08	6445.11	5151.65	4501.55	3731.12	3273.53	5429.97	5342.57	5220.97	12650.5	12552.5	13499.2	15330	14800.5	15635.6	6690.37	8088.77	7389.18
RSP91	LmxM.14.0260	53194.4	36577.6	57182.7	91796.6	67865.2	80160.6	30892.9	35454.3	30179.2	37875.9	45421.8	40657.8	49747.6	50158.6	46682.2	50150.1	56881.2	43182.1	57071.1	44400.5	44184.4	44620.9	39552.2	34583.6	34481.7	35287.7	35586.4	41793.8	42437.4	36849.2	33866.4	34258.8	27700.4	35543	31709.7	27784.8	40532.8	35224.2	35698.6	53194.4	36577.6	57182.7	91796.6	67865.2	80160.6	58331.1	54769	51107.7
RSP96	LmxM.11.0890	34546.6	21558.7	39215.1	62364.3	47038.8	53610	26681.2	26956	24599.1	29097.3	33055.5	31951.2	34050.2	34473.6	33672.6	33631	41271.6	32588.5	40173.5	34924.3	35549.1	29646.2	18058.6	24698.2	25134.5	24946	24980.3	31901.4	32246	27235	25838.2	26383.6	24379.1	28234.9	26891.5	22392.3	17751.2	26360.6	15789.7	34546.6	21558.7	39215.1	62364.3	47038.8	53610	44601	43299.9	39135.5
RS3
CFAP61	LmxM.26.0650	19737.2	13625.4	21460.1	25114.8	25120.1	23977.9	16103.4	17228.8	15807.3	17001.2	18345.7	19643.5	20761.9	21194.9	21797	15752.5	15292.6	14023	23723	22049.5	22861.3	11252.2	11646.4	10997	15804	15001.5	15581.1	19825.9	19481	18290.7	17280.8	16794.6	15297.1	16916.9	14329	13347.1	19089.4	18458.5	18114.8	19737.2	13625.4	21460.1	25114.8	25120.1	23977.9	19073.6	20883	18699.9
CFAP251	LmxM.25.1600	13792.8	11939.1	15027.5	17410.9	16499.2	16755.3	10805.8	11595.3	10399.8	11689.1	14266.8	13877.7	15886	16240.4	15488.2	14981.8	12013.7	13168.8	20066.5	16796.9	17384.9	12864.2	9057.27	10816.7	11376.7	11432.5	11148.1	14787	13190.6	14329	14040.9	13224.9	10788.5	10174.8	9450.86	8248.94	13453.5	11800	12038.2	13792.8	11939.1	15027.5	17410.9	16499.2	16755.3	15865.6	17293.2	13752.3
AK7	LmxM.13.1350	18652.1	10175	19658.8	26311.9	22159.9	22869.5	17358.3	16572.2	15444.9	15438	18399.3	17999	17340.9	18124.4	17530.5	17158.9	18579.6	17025.7	21156.9	17359.1	19317.4	14389.5	14026.1	13292.8	14027.8	14203.8	13323.5	18999.1	18775.8	17799.2	11980.4	13063.6	17540.2	13439.3	12127.1	23556.6	12563.5	12003.7	11923.6	18652.1	10175	19658.8	26311.9	22159.9	22869.5	19673.6	20770.2	16951.5
AK9	LmxM.36.6030	19790.1	12849.2	22255.5	29785	24395.3	25593.5	14853.7	15323.5	13411.2	17365	19213.7	18719.4	23657.2	23418.6	15345.9	16717.9	19418	14646.1	28098.2	22546.4	23210.8	14994.1	13794	11447.7	17066.7	16992.1	16283.2	23338.8	23588.7	20109.7	16744.9	17143.5	14841.3	12934.7	11591.5	9967.13	17038.8	17571.5	16965.4	19790.1	12849.2	22255.5	29785	24395.3	25593.5	24907	25960	22046.9
[truncated: 50 more columns]
